# Supplementary material for: Impacts of RCEP’s trade barrier reductions on China’s agricultural trade: A GTAP simulation
Source: PLoS One. 2025 Jul 10;20(7):e0328060. doi: 10.1371/journal.pone.0328060 (PMC12244828; doi:10.1371/journal.pone.0328060)
Supplement: S4 File — (XLSX) [file pone.0328060.s004.xlsx]

## Sheet: Macroeconomic Indicators
Macroeconomic Indicators		Country(Region)
		China	New Zealand	Australia	ASEAN	Japan	South Korea	Other Countries
GDP Growth(qgdp)(%)	S1	0.2067	0.235	0.044	0.0842	0.0246	0.0363	-0.0301
	S2	0.7805	0.6	0.0501	0.686	0.269	0.1632	-0.1275
	S3	0.235413	0.293969	0.310209	0.0802755	0.0230244	0.264619	0.004063
	S4	1.92689	0.729307	0.875446	0.75302	0.956612	0.304105	-0.0201457
Trade Terms(tot)(%)	S1	-3.14	3.59	1.82	2.82	-2.34	-2.12	-0.85
	S2	-3.96	3.75	1.98	2.99	-2.63	-2.51	-1.48
	S3	-2.23056	2.02194	1.73213	7.69231	0.0517239	-2.99594	-0.19376
	S4	-1.53552	5.04816	4.13078	8.88213	0.500905	7.44339	-1.10294
Return on Investment(rorc)(%)	S1	0.0434626	0.119775	0.0166869	-0.0617826	-0.0057043	0.0509825	-0.073381
	S2	0.0859897	0.162695	0.0350046	-0.0257548	-0.03809	0.0759091	-0.0623437
	S3	0.0677	0.0535	0.0206	0.0143	0.0088	0.4061	0.0021
	S4	1.5809	0.1032	0.0851	0.124	0.0219	0.6404	-0.0118
Import Volume(%)	S1	8.78942	5.72311	1.06792	-0.0234991	-0.738838	3.5116	-0.815649
	S2	10.2021	7.36807	3.17346	0.909825	0.920371	6.1272	-0.59338
	S3	0.603621	0.923847	0.426658	0.0371313	0.200091	1.83062	0.00370733
	S4	31.9787	1.75532	0.98163	0.407944	0.214865	3.47002	-0.330101
Export Volume(%)	S1	-1.30394	2.01199	1.40868	0.900849	8.94809	2.05416	1.77793
	S2	4.83751	4.23348	5.11367	1.64297	15.3447	3.31375	2.89072
	S3	0.6824	0.1741	0.035	0.0046	0.009	0.0634	-0.0335
	S4	0.9079	1.1529	1.6761	0.6256	1.4662	0.7694	0.8529

## Sheet: output
Country/sectors		China				New Zealand				Australia				ASEAN				Japan				South Korea				Other Countries
		S1	S2	S3	S4	S1	S2	S3	S4	S1	S2	S3	S4	S1	S2	S3	S4	S1	S2	S3	S4	S1	S2	S3	S4	S1	S2	S3	S4
Grain Products		-1.20896	-3.54313	0.286887	-2.13622	5.18602	6.43992	0.876544	2.07401	-0.0403401	1.88635	-1.35808	0.00866397	-5.77124	-5.12254	0.356674	0.605892	22.8311	22.5538	-0.3725	-0.170889	1.2425	1.1964	1.8526	1.7697	0.740242	1.36799	-0.0240131	0.425188
Fruit and Vegetable Products		2.71025	1.47372	1.16717	-0.3023	3.9915	2.95624	-1.16726	-2.1273	-1.81816	-2.61789	0.654355	-0.0997583	0.659322	1.14338	-0.471249	0.0410722	16.4699	16.4087	-0.871449	-0.489277	-1.8312	-1.8335	-3.954	-4.0198	0.225816	0.428925	-0.287291	-0.177562
Sugar Products		-1.54113	-7.45974	-0.101201	-6.41224	-8.55017	-9.0222	-3.60074	-4.27329	-0.294638	-0.178542	1.83233	2.25559	-5.21993	-5.10675	2.04261	2.12699	-0.578669	-0.432287	-1.00276	-0.771633	5.1629	5.5382	5.4201	7.0596	-0.351001	0.014437	-0.283904	-0.043607
Oilseeds and Oils		22.0714	2.95336	11.963	-6.10418	-10.5398	-12.7832	-2.05436	-4.51692	-13.4193	-14.9917	3.22813	2.03278	-10.4823	-11.8306	-1.00534	-2.1361	-17.363	-17.7454	-7.50813	-7.70797	-34.3493	-34.2073	-35.4079	-36.1301	-0.808551	-0.493019	-1.32328	-0.834151
Animal and Animal Products		-0.88114	-1.19395	-0.687394	-0.457801	12.2758	14.6943	2.81362	5.48957	9.09389	11.2119	5.56774	7.85939	-4.14194	-4.08173	0.163754	-0.128684	0.999196	1.02672	-0.312049	-0.165853	2.7091	2.6876	4.6864	4.7164	0.588472	1.37394	-0.128728	0.428381
Dairy		-20.4183	-33.6191	-5.34794	-21.5496	4.16043	9.51725	2.52429	7.36817	5.02293	6.04572	1.86317	2.91732	-1.45244	-1.08533	0.398921	0.448908	1.6311	1.97091	1.11408	1.33101	1.7431	1.7584	2.902	2.9545	-1.50119	-1.12386	0.0118011	0.196685
Aquatic Products		-7.34457	-6.80889	0.361445	0.605924	-16.2327	-15.9757	-0.14721	-0.0574179	-12.5723	-12.3932	0.0352109	0.0709719	-13.6713	-13.4413	-0.0941897	-0.0655964	2.19415	2.38594	-0.0352019	0.105606	-0.3571	-0.3505	0.0265	0.0446	-12.866	-12.6092	-0.0403169	0.0254172
Beverages and Tobacco		1.68989	2.28613	0.122252	0.6326	-3.74105	-4.39902	-0.629632	-1.35943	0.534056	0.381029	1.18277	1.03569	-3.86282	-3.73395	-0.928966	-0.952768	-0.123609	0.104951	0.227453	0.214904	0.6668	0.6654	1.4216	1.381	-1.0435	-0.975141	-0.0623581	-0.0760465
Other Agricultural Products		-4.16368	-4.13151	2.2709	1.65552	-23.2961	-23.6389	-3.26479	-4.04762	-0.858471	-0.969506	0.0189898	0.0234442	-12.0784	-12.2158	-1.34786	-1.65094	-5.46295	-5.53743	-1.51102	-1.50914	2.8819	2.8154	3.8497	3.9361	-0.500095	-0.276391	-0.362905	-0.193155
