# Supplementary material for: Impacts of RCEP’s trade barrier reductions on China’s agricultural trade: A GTAP simulation
Source: PLoS One. 2025 Jul 10;20(7):e0328060. doi: 10.1371/journal.pone.0328060 (PMC12244828; doi:10.1371/journal.pone.0328060)
Supplement: S6 File — (XLSX) [file pone.0328060.s006.xlsx]

## Sheet: S3_EconMap_3.1_ssp5_20240722
code_wb	name	year	2017-2060	gdp	gdp_cap	gdp_crt	capital		labor_force	energy_cons	investment_rate	investment	savings	savings_rate	population	secondary_educ	unskilled	tertiary_educ	skilled	tfp	energy_productivity
ALB	Albania	1980		5610.82		3288.22	28.41				35.15			32.58		53.47	0	4.34	0
ALB	Albania	1981		5933.2		3457.98	28.61				32.14			34.31		55.8	0	4.48	0
ALB	Albania	1982		6108.15		3636.85	29				34.49			31.02		58.12	0	4.62	0
ALB	Albania	1983		6175.64		3599.49	29.53				36.69			31.07		60.45	0	4.76	0
ALB	Albania	1984		6098.34		3492.52	30.09				38.35			27.29		62.77	0	4.9	0
ALB	Albania	1985		6206.93		3586.38	30.36				33.45			28.04		65.1	0	5.04	0
ALB	Albania	1986		6556.83		3724.19	30.65				32.09			27.97		66.5	0	5.15	0
ALB	Albania	1987		6505.18		3610.1	30.99				33.57			25.71		67.9	0	5.25	0
ALB	Albania	1988		6412.8		3751.99	31.23				32.68			23.37		69.31	0	5.36	0
ALB	Albania	1989		7043.6		4542.75	31.64				32.48			26.36		70.71	0	5.47	0
ALB	Albania	1990		6369.13	4458.89	3055.5	31.68		1403.97	19091.4	30.36			18.13	3286.07	72.12	101254	5.58	7834.15	228.17	506.57
ALB	Albania	1991		4585.64	3215.85	1834.6	30.13		1427.23	13365.4	7.6			-17.1	3280.4	71.51	102061	5.58	7963.94	164.26	542.34
ALB	Albania	1992		4256.06	3016.46	1820.66	28.56		1412.07	9701.38	5.66			-86.91	3245.89	70.91	100130	5.58	7879.35	155.53	729.43
ALB	Albania	1993		4662.92	3357.25	1932.28	27.48		1374.27	9506.18	13.68			-38.49	3195.2	70.31	96624.9	5.57	7654.68	175.26	853.38
ALB	Albania	1994		5050.07	3692.25	2030.26	26.79		1338.68	10109.5	18.9			-15.81	3146.52	69.71	93319.4	5.57	7456.45	194.68	884.2
ALB	Albania	1995		5722.86	4229.29	2693.27	26.4		1304.78	9495.84	21.28			-5.42	3112.92	69.11	90173.3	5.57	7267.62	225.4	1091.49
ALB	Albania	1996		6243.64	4635.34	3561.93	26.18		1302.08	10134.3	21.79			-3.59	3098.7	71.96	93697.7	5.74	7473.94	247.12	1090.03
ALB	Albania	1997		5561.83	4127.77	2351.61	25.72		1325.31	8648.66	20.12			-8.37	3099.75	74.82	99159.7	5.91	7832.58	218.38	1162.78
ALB	Albania	1998		6052.95	4476.44	2644.17	25.48		1332.67	9534.93	21.49			-5.46	3110.7	77.67	103508	6.08	8102.63	236.94	1227.82
ALB	Albania	1999		6833.17	5034.02	3508.96	25.56		1336.81	12794.5	23.54			2.41	3122.7	80.53	107653	6.24	8341.69	267.37	948.58
ALB	Albania	2000		7308.08	5372.63	4050.01	26.36		1343.72	12808.3	31.91			7.57	3129.25	83.39	112053	6.41	8613.25	283.18	951.4
ALB	Albania	2001		7913.92	5817.18	4732.21	27.68		1343.52	13055.2	36.73			11.16	3129.7	84.38	113366	5.96	8007.38	301.57	1052.66
ALB	Albania	2002		8273.21	6088.12	5331.92	29.01		1369.35	14384.4	36.06			8.63	3126.18	85.37	116901	5.51	7545.12	306.92	988.21
ALB	Albania	2003		8730.72	6441.62	6821.74	30.4		1333.5	14072.7	35.89			8.57	3118.02	86.35	115148	5.06	6747.51	325.17	1078.09
ALB	Albania	2004		9211.79	6825.28	8983.2	32.06		1319.47	15468	37.8			11.58	3104.89	87.34	115243	4.61	6082.76	340.33	1024.97
ALB	Albania	2005		9721.19	7244.91	9918.26	33.82		1303.52	15478.7	37.92			12.02	3086.81	88.33	115140	4.16	5422.64	356.34	1088.04
ALB	Albania	2006		10294.8	7731.95	10679.7	35.71		1289.02	15109.4	38.07			11.85	3063.02	89.14	114903	3.68	4743.59	373.99	1193.74
ALB	Albania	2007		10910.4	8272.72	12624.2	37.54		1274.52	14422.9	36.38			7.76	3033.99	89.94	114630	3.19	4065.72	393.32	1345.34
ALB	Albania	2008		11728.6	8985.9	14856.4	39.27		1260.03	14962.9	33.95			6.53	3002.68	90.75	114348	2.71	3414.68	420.46	1397.52
ALB	Albania	2009		12121.6	9379.52	13240.7	40.88		1245.53	15313.4	32.71			8.03	2973.04	91.55	114028	2.23	2777.53	432.87	1407.95
ALB	Albania	2010		12570.9	9809.75	12231	42		1240.63	15171.7	28.43			10.73	2948.03	92.36	114585	1.74	2158.7	446.46	1479.24
ALB	Albania	2011		12890.9	10061.6	12890.9	43.26		1382.77	15874.2	29.37			10.73	2947.39	92.34	127685	2.29	3166.54	420.72	1437.97
ALB	Albania	2012		13073.6	10197.5	12237.1	44.13		1320.3	14251.2	32.52			8.45	2949.34	92.31	121877	2.84	3749.65	437.82	1651.73
ALB	Albania	2013		13204.6	10283.8	13395	44.93		1236.19	16570.9	32.33			8.38	2953.9	92.29	114088	3.39	4190.68	461.14	1392.47
ALB	Albania	2014		13438.9	10440.9	13403.8	45.48		1254.66	16683.7	32.09			8.36	2961.08	92.27	115767	3.94	4943.36	462.85	1402.89
ALB	Albania	2015		13737.1	10637.3	10917	46.1		1309.17	16683.7	31.96			8.34	2970.9	92.25	120771	4.49	5878.17	457.39	1431.79
ALB	Albania	2016		14192.4	10947.6	11745.8	46.79		1307.51	16683.7	31.55			8.32	2982.36	92.42	120840	5.26	6877.5	470.86	1479.52
ALB	Albania	2017	1	14734.8	11315.5	12565.5	47.6		1352.52	16683.7	31.68	=		8.29	2995.66	92.59	125230	6.03	8155.7	474.95	1537.44
ALB	Albania	2018	1	14991.7	11454.7	12670	49.37		1325.53	17790.7	31.42			9.58	3010.86	92.76	122956	6.81	9026.86	485.07	1446.35
ALB	Albania	2019	1	15469.6	11752.9	13012	51.14		1326.23	17710.9	31.56			9.79	3028	92.92	123233	7.58	10052.8	495.08	1499.77
ALB	Albania	2020	1	15921.5	12020.3	13299.8	52.95		1324.07	17942.2	31.53			9.87	3047.14	93.09	123258	8.35	11056	504.58	1539.98
ALB	Albania	2021	1	16373.9	12330.6	13590.3	54.72		1322.03	18256.7	31.07			10.01	3054.86	93.38	123451	9.36	12374.2	514.16	1571.3
ALB	Albania	2022	1	16804.3	12614.1	13861.7	56.51		1316.9	18691.4	30.96			10.11	3064.7	93.67	123354	10.37	13656.3	523.87	1587.31
ALB	Albania	2023	1	17213.7	12870.9	14118.1	58.27		1309.27	19189.9	30.66			10.25	3076.72	93.96	123019	11.38	14899.5	533.74	1594.03
ALB	Albania	2024	1	17612	13107.9	14367.8	60		1300.33	19723	30.38			10.4	3091	94.24	122543	12.39	16111.1	543.79	1595.66
ALB	Albania	2025	1	18006	13329.5	14615.8	61.71		1290.73	20269.6	30.12			10.55	3107.61	94.53	122013	13.4	17295.8	554.07	1594.96
ALB	Albania	2026	1	18408.7	13620.9	14874	63.38		1281.67	20746	29.86			10.67	3109.14	94.85	121566	14.58	18686.7	564.61	1600.72
ALB	Albania	2027	1	18811.8	13901.1	15134.3	65.05		1271.97	21150.7	29.74			10.65	3113.17	95.18	121066	15.76	20046.2	575.45	1611.6
ALB	Albania	2028	1	19214.8	14168.9	15397.3	66.7		1261.83	21483.6	29.48			10.76	3119.77	95.5	120505	16.95	21388	586.59	1627.07
ALB	Albania	2029	1	19619	14424.2	15664.4	68.31		1251.36	21755.7	29.23			10.86	3129.01	95.82	119905	18.13	22687.2	598.05	1645.96
ALB	Albania	2030	1	20026.7	14667.9	15937.3	69.9		1240.73	21982	28.99			10.98	3140.97	96.14	119284	19.31	23958.5	609.86	1666.93
ALB	Albania	2031	1	20504.7	15080.1	16267.9	71.46		1235.75	22190.3	28.74			11.09	3128.04	96.23	118916	19.89	24579.1	622.02	1692.76
ALB	Albania	2032	1	20991	15491.6	16605	72.96		1231.21	22495.7	28.22			10.64	3117.15	96.32	118590	20.47	25202.9	634.44	1710.32
ALB	Albania	2033	1	21490.2	15905.2	16949.4	74.45		1227.13	22825.4	27.95			10.69	3108.31	96.41	118308	21.05	25831.1	647.09	1726.55
ALB	Albania	2034	1	22002.4	16319.8	17299.6	75.93		1223.55	23177.7	27.66			10.72	3101.54	96.49	118060	21.63	26465.4	659.96	1741.6
ALB	Albania	2035	1	22527.9	16735	17654.2	77.39		1220.47	23545.7	27.38			10.76	3096.85	96.58	117873	22.22	27118.8	673.03	1756.09
ALB	Albania	2036	1	23015.5	17169.5	17971.3	78.85		1213.95	23910.9	27.1			10.8	3083.8	96.67	117353	22.85	27738.8	686.32	1767.01
ALB	Albania	2037	1	23510	17603.3	18288.6	80.27		1207.8	24215.3	26.73			10.76	3072.43	96.75	116855	23.49	28371.2	699.78	1783.49
ALB	Albania	2038	1	24014.5	18037.9	18607.5	81.68		1202.08	24511.1	26.45			10.8	3062.75	96.84	116409	24.13	29006.2	713.45	1801.24
ALB	Albania	2039	1	24530.3	18473.5	18929.3	83.06		1196.81	24804.6	26.17			10.84	3054.75	96.92	115995	24.77	29645	727.32	1819.78
ALB	Albania	2040	1	25058.5	18910.4	19255.6	84.43		1192.02	25100.1	25.88			10.89	3048.45	97.01	115638	25.4	30277.3	741.41	1838.84
ALB	Albania	2041	1	25533.1	19356.8	19535.4	85.78		1183.13	25406	25.63			10.9	3034.55	97.1	114882	26.11	30891.5	755.79	1852.01
ALB	Albania	2042	1	26013.5	19801.7	19817.8	87.08		1174.64	25655.2	25.24			10.87	3022.17	97.2	114175	26.81	31492.1	770.39	1870.24
ALB	Albania	2043	1	26503.6	20247.6	20103.5	88.36		1166.57	25908.5	25			10.9	3011.31	97.29	113496	27.51	32092.3	785.24	1888.61
ALB	Albania	2044	1	27004	20694	20392.9	89.61		1158.92	26168.7	24.74			10.92	3001.97	97.38	112856	28.21	32693.1	800.34	1906.93
ALB	Albania	2045	1	27515.5	21141.1	20686.6	90.85		1151.71	26434.8	24.48			10.94	2994.15	97.48	112269	28.92	33307.5	815.69	1925.32
ALB	Albania	2046	1	27909.9	21556.4	20887.6	92.06		1137.28	26703.3	24.23			10.93	2978.56	97.56	110953	29.67	33743.1	831.4	1933.62
ALB	Albania	2047	1	28306.1	21966.9	21090.4	93.24		1123.16	26847.9	23.99			11.18	2964.39	97.63	109654	30.43	34177.8	847.36	1952.45
ALB	Albania	2048	1	28704.4	22372.4	21291.8	94.37		1109.35	26988	23.76			11.23	2951.62	97.71	108395	31.19	34600.6	863.59	1971.68
ALB	Albania	2049	1	29105.3	22772.5	21492.5	95.46		1095.87	27124.8	23.53			11.28	2940.26	97.79	107165	31.95	35013	880.11	1991.24
ALB	Albania	2050	1	29509.3	23167	21693.2	96.51		1082.7	27259.5	23.3			11.34	2930.31	97.87	105964	32.71	35415.1	896.92	2011.06
ALB	Albania	2051	1	29857.6	23579.7	21850.9	97.51		1066.83	27393.2	23.02			11.38	2913	97.92	104464	33.39	35621.5	914.08	2026.34
ALB	Albania	2052	1	30204	23984.7	22006.5	98.45		1051.3	27471.1	22.72			11.19	2897.03	97.96	102985	34.08	35828.3	931.53	2046.22
ALB	Albania	2053	1	30550	24382.5	22160.3	99.33		1036.1	27544.4	22.47			11.25	2882.41	98.01	101548	34.77	36025.2	949.29	2066.38
ALB	Albania	2054	1	30896	24772.8	22312.5	100.15		1021.23	27614.8	22.22			11.31	2869.13	98.06	100142	35.45	36202.6	967.36	2086.72
ALB	Albania	2055	1	31242.3	25155.1	22463.3	100.93		1006.7	27682.6	21.97			11.38	2857.19	98.11	98767.3	36.14	36382.1	985.74	2107.25
ALB	Albania	2056	1	31575.1	25590.5	22603.2	101.66		991.86	27746.8	21.72			11.48	2838.5	98.15	97351.1	36.81	36510.4	1004.45	2126.96
ALB	Albania	2057	1	31898.3	26012.2	22735.6	102.24		977.36	27795.2	21.14			10.88	2821.06	98.18	95957.2	37.48	36631.5	1023.47	2147.29
ALB	Albania	2058	1	32223.3	26429	22868.3	102.78		963.19	27831.9	20.94			11.05	2804.86	98.22	94604.5	38.14	36736.1	1042.82	2168.79
ALB	Albania	2059	1	32548.4	26838.8	23000	103.28		949.35	27867.5	20.67			11.12	2789.9	98.26	93283.1	38.81	36844.3	1062.5	2190.38
ALB	Albania	2060	1	32874.6	27241.9	23131.4	103.73		935.83	27900.8	20.43			11.22	2776.17	98.3	91992.1	39.48	36946.6	1082.53	2212.25
ALB	Albania	2061		33141.1	27670.2	23219.8	104.15		920.12	27932.4	20.21			11.34	2755.36	98.33	90475.4	40.08	36878.4	1102.94	2229.55
ALB	Albania	2062		33399	28087.2	23303.3	104.44		904.79	27910.3	19.72			11.05	2735.58	98.37	89004.2	40.68	36806.9	1123.71	2251.23
ALB	Albania	2063		33659.1	28501.7	23387.8	104.71		889.83	27879.3	19.57			11.24	2716.79	98.4	87559.3	41.28	36732.2	1144.83	2274.03
ALB	Albania	2064		33918.9	28911	23471.3	104.93		875.24	27849	19.33			11.31	2698.99	98.43	86149.9	41.88	36655.1	1166.32	2296.82
ALB	Albania	2065		34179.6	29315.9	23554.7	105.12		861.01	27817.5	19.12			11.43	2682.17	98.46	84775	42.48	36575.7	1188.17	2319.9
ALB	Albania	2066		34376.3	29737.7	23593.3	105.28		844.78	27784.9	18.92			11.54	2659.34	98.49	83202.4	43.03	36350.9	1210.44	2338.06
ALB	Albania	2067		34566.1	30149.9	23627.9	105.34		828.97	27698	18.54			11.35	2637.47	98.51	81661.8	43.57	36118.2	1233.09	2361.18
ALB	Albania	2068		34757.7	30559.6	23663.1	105.38		813.58	27604.9	18.4			11.55	2616.53	98.54	80170.2	44.11	35887	1256.12	2385.27
ALB	Albania	2069		34948.3	30964.2	23697	105.37		798.58	27513	18.18			11.64	2596.51	98.56	78708	44.65	35656.6	1279.53	2409.37
ALB	Albania	2070		35139.3	31364.3	23730.1	105.34		783.98	27420.5	17.98			11.77	2577.39	98.59	77292.6	45.2	35435.9	1303.34	2433.78
ALB	Albania	2071		35274.2	31790	23724.8	105.27		767.97	27327.7	17.79			11.91	2552.64	98.61	75729.5	45.69	35088.5	1327.6	2453.86
ALB	Albania	2072		35401.1	32205.3	23714.4	105.09		752.38	27190.3	17.41			11.58	2528.78	98.63	74207.2	46.18	34744.9	1352.27	2478.22
ALB	Albania	2073		35530.6	32619.7	23705	104.92		737.22	27047.2	17.32			11.82	2505.8	98.65	72726.8	46.66	34398.7	1377.34	2503.73
ALB	Albania	2074		35661.1	33031.3	23695.3	104.72		722.46	26906.9	17.18			11.9	2483.66	98.67	71285.1	47.15	34064	1402.83	2529.35
ALB	Albania	2075		35795.5	33442.7	23687	104.54		708.1	26768.4	17.11			12.02	2462.36	98.69	69882.4	47.64	33733.9	1428.74	2555.41
ALB	Albania	2076		35908.2	33929.1	23663.7	104.38		693.37	26633.1	17.08			12.11	2434.69	98.7	68435.6	48.08	33337.2	1455.1	2579.61
ALB	Albania	2077		36004.5	34399.2	23629	104.04		679.03	26481.8	16.49			10.96	2407.86	98.71	67027.1	48.52	32946.5	1481.91	2604.57
ALB	Albania	2078		36112.7	34879.4	23601	103.79		665.08	26319	16.65			11.34	2381.85	98.73	65663.3	48.96	32562.3	1509.15	2632.25
ALB	Albania	2079		36220.7	35358	23571.7	103.52		651.5	26166.2	16.49			11.26	2356.63	98.74	64329.1	49.4	32184.1	1536.84	2659.12
ALB	Albania	2080		36333.6	35839.9	23544.2	103.27		638.28	26014.6	16.46			11.39	2332.19	98.76	63036.5	49.84	31811.9	1564.98	2686.66
ALB	Albania	2081		36410.6	36399.1	23492.8	103.03		624.44	25867.2	16.39			11.47	2301.23	98.77	61675.9	50.23	31365.6	1593.62	2710.92
ALB	Albania	2082		36467.8	36941.4	23428	102.59		610.96	25694.5	15.76			10.3	2271.01	98.78	60350.6	50.62	30926.8	1622.74	2736.93
ALB	Albania	2083		36534.3	37496.1	23368.1	102.22		597.83	25509	15.88			10.74	2241.5	98.79	59059.6	51.01	30495.3	1652.32	2765.83
ALB	Albania	2084		36597.5	38049.9	23304.8	101.81		585.04	25331.8	15.66			10.68	2212.69	98.8	57802	51.39	30065.2	1682.39	2793.84
ALB	Albania	2085		36663.8	38609.6	23242.1	101.42		572.6	25154	15.62			10.85	2184.57	98.81	56578.6	51.78	29649.2	1712.93	2822.68
ALB	Albania	2086		36719.9	39261.7	23172.4	101.02		560.23	24979.6	15.5			10.93	2151.57	98.82	55361.9	52.13	29204.8	1743.98	2850.62
ALB	Albania	2087		36752.2	39894.6	23086.5	100.39		548.18	24799.3	14.8			9.55	2119.3	98.83	54176.6	52.48	28768.5	1775.56	2877.63
ALB	Albania	2088		36795.8	40545.5	23006.3	99.87		536.42	24604.2	14.96			10.09	2087.75	98.84	53019.8	52.83	28339.1	1807.62	2908.2
ALB	Albania	2089		36835.8	41198.5	22922.9	99.3		524.96	24418.6	14.76			9.98	2056.89	98.84	51887	53.18	27917.4	1840.21	2937.65
ALB	Albania	2090		36881.6	41863.9	22841.6	98.79		513.78	24232.6	14.78			10.15	2026.71	98.85	50787.2	53.53	27502.6	1873.32	2968.25
ALB	Albania	2091		36943.1	42636.6	22769.5	98.3		503.14	24051.8	14.73			10.18	1993.3	98.86	49740.4	53.85	27094.1	1906.94	3000.12
ALB	Albania	2092		36982.4	43393.9	22682	97.61		492.74	23882.8	14.1			8.66	1960.6	98.87	48717.2	54.17	26691.7	1941.12	3028.68
ALB	Albania	2093		37035.3	44177.2	22601.2	97.04		482.57	23700.6	14.31			9.19	1928.6	98.87	47711.7	54.48	26290.4	1975.83	3061.02
ALB	Albania	2094		37084.5	44966.3	22516.9	96.45		472.64	23528.9	14.13			9.04	1897.27	98.88	46734.6	54.8	25900.7	2011.09	3091.95
ALB	Albania	2095		37139.2	45772.6	22434.2	95.92		462.93	23356.6	14.16			9.22	1866.6	98.89	45779.1	55.12	25516.7	2046.88	3124.07
ALB	Albania	2096		37195.1	46707.8	22351.1	95.41		453.42	23189.1	14.12			9.27	1831.98	98.89	44838.7	55.41	25124	2083.23	3156.09
ALB	Albania	2097		37219.5	47620.3	22248	94.63		444.12	23023.4	13.31			7.59	1798.05	98.9	43923.5	55.7	24737.5	2120.19	3185.19
ALB	Albania	2098		37262.1	48572.8	22154.5	94.02		435.01	22839.4	13.61			8.33	1764.8	98.9	43022.5	55.99	24356.2	2157.72	3219.66
ALB	Albania	2099		37295.2	49530.4	22055	93.33		426.11	22668.5	13.3			8.08	1732.23	98.91	42146.5	56.28	23981.5	2195.89	3251.61
ALB	Albania	2100		37336.1	50515.7	21959.3	92.72		417.39	22493.5	13.36			8.38	1700.3	98.92	41288.2	56.57	23611.8	2234.7	3285.62
DZA	Algeria	1980		84449.2	10505.9	41433.3	312.93		4054.04		33.78			43.08	19221.7	15.91	64499.8	1.67	6770.25
DZA	Algeria	1981		86982.7	10492.1	40695.1	322.79		4219.57		32.92			40.7	19824.3	17.19	72534.4	1.88	7932.79
DZA	Algeria	1982		92549.6	10820.5	42206.9	335.29		4385.09		34.44			39.21	20452.9	18.47	80992.6	2.08	9120.99
DZA	Algeria	1983		97547.2	11054.1	45842.2	348.69		4550.62		34.36			39.71	21101.9	19.76	89920.3	2.29	10420.9
DZA	Algeria	1984		103010	11318.2	50792.2	362.26		4716.15		33.48			33.41	21763.6	21.04	99227.8	2.5	11790.4
DZA	Algeria	1985		106821	11387.5	54444.8	375.18		4881.67		32.44			31.41	22431.5	22.32	108959	2.71	13229.3
DZA	Algeria	1986		107249	11101	67910.2	389.63		5240.2		34.46			23.24	23102.4	23.32	122201	2.94	15406.2
DZA	Algeria	1987		106498	10711.8	74565.3	397.87		5598.73		29.69			23.42	23774.3	24.31	136105	3.18	17804
DZA	Algeria	1988		105433	10314.3	74407.3	401.66		5891.7		26.24			20.54	24443.5	25.3	149060	3.41	20090.7
DZA	Algeria	1989		110072	10483.9	71366.1	407.41		6184.67		27.12			20.2	25106.2	26.29	162595	3.64	22512.2
DZA	Algeria	1990		110952	10300	77630.3	412.89		6477.64	158465	26.97			27.1	25758.9	27.28	176710	3.88	25133.2	625.03	1211.77
DZA	Algeria	1991		109621	9929.1	60816.1	416.46		6735.73	167620	25.86			37.36	26400.5	27.93	188129	4.08	27481.8	598.71	1158.4
DZA	Algeria	1992		111594	9873.02	62698	421.69		6981.48	171579	27.07			32.21	27028.3	28.57	199461	4.29	29950.5	592.02	1159.22
DZA	Algeria	1993		109251	9453.32	67916.3	425.89		7260.05	172191	27.01			27.74	27635.5	29.21	212066	4.49	32597.6	561.81	1155.12
DZA	Algeria	1994		108267	9176.23	56259.3	431.09		7539.75	165973	28.4			26.56	28213.8	29.85	225062	4.69	35361.4	539.91	1210.29
DZA	Algeria	1995		112382	9344.75	55886.3	437.97		7796.63	172066	29.14			28.11	28757.8	30.5	237797	4.9	38203.5	545.02	1199.79
DZA	Algeria	1996		116989	9558.82	62422.7	440.8		7997.21	166605	24.88			31.49	29266.4	30.33	242555	5.22	41745.4	556.56	1271.39
DZA	Algeria	1997		118276	9509.12	66556.1	441.5		8251.58	170723	22.95			32.02	29743	30.17	248950	5.55	45796.3	550	1269.22
DZA	Algeria	1998		124308	9845.21	66672.5	447.01		8460.17	176685	25.75			27.21	30192.8	30	253805	5.87	49661.2	564.81	1385.68
DZA	Algeria	1999		128286	10017.4	66124.8	451.48		8670.57	188609	24.39			31.62	30623.4	29.84	258730	6.2	53757.5	572.15	1260.74
DZA	Algeria	2000		133161	10257.7	68161.5	451.93		8880.27	191587	20.68			44.84	31042.2	29.67	263478	6.53	57988.2	585.48	1200.01
DZA	Algeria	2001		137156	10428	70407.2	456.14		9106.66	191977	22.84			41.51	31451.5	29.85	271834	7.05	64202	589.98	1277.14
DZA	Algeria	2002		144836	10872.4	72849.8	464.36		9326.39	205351	24.57			40.53	31855.1	30.04	280165	7.58	70694	609.52	1256.27
DZA	Algeria	2003		155265	11507.5	85804.9	473.9		9543.92	218237	24.09			44.72	32264.2	30.22	288417	8.1	77305.8	639.05	1266.55
DZA	Algeria	2004		161941	11845.2	105650	484.36		9763.35	220949	24.02			47.67	32692.2	30.4	296806	8.63	84257.7	651.65	1308.5
DZA	Algeria	2005		171496	12370.9	118502	493.66		9984.57	230085	22.37			54.79	33149.7	30.58	305328	9.16	91458.7	675.49	1330.92
DZA	Algeria	2006		174411	12397.5	125572	504.45		10196.1	246379	23.17			57.06	33641	31.74	323625	9.78	99718.1	672.92	1248.65
DZA	Algeria	2007		180341	12621.6	145171	521.65		10400.9	261450	26.32			56.67	34167	32.9	342190	10.4	108169	679.55	1206.92
DZA	Algeria	2008		184669	12714.8	177314	544.34		10601.2	264536	29.23			56.61	34730.6	34.05	360970	11.03	116931	677.96	1219.42
DZA	Algeria	2009		187624	12697.7	155908	583.41		10801.3	289308	38.24			46.3	35333.9	35.21	380314	11.65	125835	666.39	1113.66
DZA	Algeria	2010		194378	12919.5	166132	618.94		11076.1	284505	36.28			48.45	35977.4	36.37	402837	12.28	136014	666.27	1178.91
DZA	Algeria	2011		200015	13094.5	200015	645.15		11294.1	296790	31.67			48.16	36525.9	38.03	429514	12.25	138353	668.16	1154.74
DZA	Algeria	2012		206816	13327.1	206326	670.13		11440.6	326226	36.28			40.77	37108.8	39.69	454078	12.22	139804	677.46	1069.41
DZA	Algeria	2013		212607	13475.7	210477	702.6		11902.8	337684	37.01			41.12	37727.1	41.35	492181	12.19	145095	668.08	1055.4
DZA	Algeria	2014		220686	13749.1	219673	743.02		11585.8	366733	37.36			40.87	38381.9	43.02	498422	12.16	140883	695.47	995.47
DZA	Algeria	2015		228851	14005.1	183491	795.15		11742.2	366733	37.72			41.62	39074.5	44.68	524641	12.13	142433	700.04	1033.32
DZA	Algeria	2016		236174	14301.8	179250	849.17		11882.6	366733	37.59			41.57	39488.4	46.97	558125	12.4	147344	702.47	1066.36
DZA	Algeria	2017	1	239245	14326.9	183594	897.37		12023	366733	38.05			41.85	39931.7	49.27	592373	12.68	152452	694.33	1076.52
DZA	Algeria	2018	1	250113	14802.3	189314	933.56		12163.4	399783	37.63			39.77	40405	51.56	627145	12.96	157638	712.11	1018.83
DZA	Algeria	2019	1	261675	15295.7	195664	972.93		12303.8	418973	38.14			42.31	40909.2	53.86	662683	13.23	162779	730.28	1010.79
DZA	Algeria	2020	1	268713	15504	194730	1014.66		12428.1	445355	38.26			42.26	41445.1	56.16	697964	13.51	167904	735.25	978.2
DZA	Algeria	2021	1	275698	15874.9	194085	1054.87		12538	472359	37.62			40.26	41529.1	59.05	740371	14.17	177664	740.95	947.91
DZA	Algeria	2022	1	282936	16244.5	193918	1095.34		12646.1	498612	37.64			40.97	41649.5	61.94	783299	14.82	187415	747.24	923.72
DZA	Algeria	2023	1	290444	16613	194216	1135.26		12753	524836	37.34			40.72	41806.3	64.83	826777	15.47	197289	754.29	903.07
DZA	Algeria	2024	1	298281	16982.8	194979	1174.77		12857	551147	37.05			40.48	41999.4	67.72	870679	16.13	207384	762.26	885.29
DZA	Algeria	2025	1	306544	17358.4	196245	1213.99		12959.4	577791	36.78			40.25	42228.9	70.61	915063	16.78	217459	771.3	869.75
DZA	Algeria	2026	1	315630	17935.8	198155	1253.1		13083.8	605923	36.52			40.04	42080.9	73.39	960223	17.8	232892	781.31	855.39
DZA	Algeria	2027	1	325315	18531.9	200607	1293.3		13199	636552	36.56			40.82	41977.1	76.16	1.00524e+06	18.82	248405	792.78	839.76
DZA	Algeria	2028	1	335777	19155.4	203777	1333.83		13314	668689	36.31			40.63	41916.8	78.94	1.05101e+06	19.84	264150	805.83	825.02
DZA	Algeria	2029	1	347303	19821	207853	1374.94		13440.2	702326	36.08			40.48	41899.6	81.72	1.09833e+06	20.86	280362	820.55	811.78
DZA	Algeria	2030	1	360107	20539.3	212989	1416.96		13582	737700	35.85			40.39	41925.1	84.5	1.14768e+06	21.88	297175	837.07	800.03
DZA	Algeria	2031	1	374495	21307	219608	1460.13		13728.6	773938	35.6			40.25	42029.1	85.19	1.16954e+06	22.64	310816	856.41	790.8
DZA	Algeria	2032	1	389527	22091.5	226592	1503.97		13882	811824	35.1			40.05	42163.7	85.87	1.19205e+06	23.4	324839	876.23	782.07
DZA	Algeria	2033	1	405245	22892.9	233861	1549.33		14042.5	851544	34.81			39.69	42329.7	86.56	1.21551e+06	24.17	339406	896.41	773.71
DZA	Algeria	2034	1	421631	23707.5	241358	1596.19		14210.1	893338	34.5			39.32	42527.9	87.25	1.23983e+06	24.93	354258	916.86	765.44
DZA	Algeria	2035	1	438662	24531.7	249014	1644.54		14385.2	937303	34.18			38.94	42759.3	87.94	1.26503e+06	25.69	369555	937.49	757.15
DZA	Algeria	2036	1	454739	25390.1	256109	1694.4		14472.8	983801	33.86			38.53	42827.8	88.51	1.28099e+06	26.53	383964	959.3	745.5
DZA	Algeria	2037	1	471274	26253	263321	1744.79		14565.9	1.02817e+06	33.44			38.17	42926.3	89.08	1.29753e+06	27.37	398668	981.23	737.56
DZA	Algeria	2038	1	488329	27121.4	270605	1796.12		14664.5	1.07454e+06	33.11			37.73	43055.5	89.65	1.31467e+06	28.21	413684	1003.36	729.58
DZA	Algeria	2039	1	505934	27994.6	277989	1848.31		14768.8	1.12307e+06	32.76			37.29	43216.2	90.22	1.33244e+06	29.05	429033	1025.71	721.56
DZA	Algeria	2040	1	524129	28872.3	285504	1901.36		14879	1.17382e+06	32.41			36.85	43409.5	90.79	1.35087e+06	29.89	444734	1048.32	713.56
DZA	Algeria	2041	1	541064	29786.4	292454	1955.48		14896.4	1.22667e+06	32.09			36.39	43436.8	91.21	1.3587e+06	30.76	458212	1072.48	702.88
DZA	Algeria	2042	1	558431	30702.4	299624	2009.22		14918.2	1.27583e+06	31.62			35.96	43493.6	91.63	1.36696e+06	31.63	471864	1096.98	696.09
DZA	Algeria	2043	1	576299	31621.6	306930	2063.46		14944.9	1.32654e+06	31.3			35.48	43580.5	92.05	1.37567e+06	32.5	485708	1121.84	689.56
DZA	Algeria	2044	1	594675	32542	314364	2118.1		14976.3	1.37908e+06	30.96			35.01	43698.2	92.47	1.38486e+06	33.36	499609	1147.05	683.13
DZA	Algeria	2045	1	613571	33461.6	321922	2173.14		15012.7	1433546	30.63			34.54	43847.6	92.89	1.39453e+06	34.23	513884	1172.61	676.78
DZA	Algeria	2046	1	631273	34446.6	328963	2228.62		14976.5	1.49012e+06	30.29			34.04	43822.6	93.24	1.39641e+06	35.05	524926	1199.61	668.28
DZA	Algeria	2047	1	649369	35429.7	336183	2283.86		14944.8	1.54332e+06	29.93			33.52	43828.1	93.58	1.39853e+06	35.88	536219	1226.96	662.59
DZA	Algeria	2048	1	667891	36409.8	343504	2339.04		14917.7	1.5982e+06	29.6			33.01	43864.7	93.93	1.40122e+06	36.7	547478	1254.72	656.96
DZA	Algeria	2049	1	686856	37385.2	350930	2394.15		14895.2	1.65488e+06	29.26			32.51	43933.3	94.28	1.40432e+06	37.53	559019	1282.9	651.36
DZA	Algeria	2050	1	706292	38354.5	358481	2449.2		14877.6	1713398	28.93			32.02	44034.8	94.62	1.40772e+06	38.35	570557	1311.51	645.82
DZA	Algeria	2051	1	725099	39454.7	365782	2503.84		14822.6	1.77374e+06	28.54			31.55	43946.7	94.85	1.40592e+06	39.13	580007	1341.25	639.21
DZA	Algeria	2052	1	744282	40552.2	373252	2557.59		14772	1832251	28.13			30.83	43888.6	95.08	1.40453e+06	39.9	589405	1371.45	634.17
DZA	Algeria	2053	1	763878	41645.9	380848	2610.78		14726.2	1.89226e+06	27.76			30.35	43861.2	95.31	1.40355e+06	40.67	598914	1402.14	629.24
DZA	Algeria	2054	1	783902	42733.8	388574	2663.43		14685	1.95394e+06	27.4			29.86	43865.1	95.54	1.40301e+06	41.45	608694	1433.3	624.39
DZA	Algeria	2055	1	804373	43813.7	396433	2715.6		14648.7	2.01738e+06	27.04			29.39	43901.1	95.77	1.40291e+06	42.22	618469	1464.93	619.6
DZA	Algeria	2056	1	824628	45056.7	404202	2767.19		14594.9	2.08268e+06	26.67			29	43765	95.93	1.40009e+06	42.95	626851	1497.44	614.26
DZA	Algeria	2057	1	845091	46291.2	412084	2815.27		14545.2	2.1476e+06	25.97			28.09	43654.9	96.1	1.39779e+06	43.67	635188	1530.55	609.55
DZA	Algeria	2058	1	865998	47527.6	420119	2863.12		14499.6	2.21358e+06	25.65			27.69	43571.2	96.26	1.39574e+06	44.4	643784	1564.14	605.14
DZA	Algeria	2059	1	887320	48761.8	428289	2910.11		14458.3	2.28145e+06	25.26			27.26	43514	96.43	1.39422e+06	45.12	652360	1598.25	600.73
DZA	Algeria	2060	1	909086	49992.8	436602	2956.41		14421.3	2351140	24.9			26.85	43483.6	96.6	1.3931e+06	45.85	661218	1632.86	596.38
DZA	Algeria	2061		930460	51374.7	444787	3002.45		14363	2.4227e+06	24.58			26.53	43308.9	96.72	1.38919e+06	46.54	668455	1668.49	591.44
DZA	Algeria	2062		952016	52752.2	453110	3044.72		14308.3	2.4932e+06	23.9			25.62	43155.1	96.84	1.38561e+06	47.23	675781	1704.77	587.21
DZA	Algeria	2063		974037	54139.2	461610	3087.07		14257.1	2.56465e+06	23.64			25.31	43022.1	96.97	1.38252e+06	47.91	683060	1741.57	583.29
DZA	Algeria	2064		996474	55530.9	470259	3128.61		14209.7	2638091	23.28			24.94	42910.1	97.09	1.37962e+06	48.6	690589	1778.94	579.35
DZA	Algeria	2065		1.01937e+06	56927.8	479073	3169.65		14165.8	2713388	22.96			24.58	42818.7	97.21	1.37706e+06	49.29	698234	1816.85	575.47
DZA	Algeria	2066		1.04055e+06	58384.1	487366	3210.49		14069.5	2790670	22.66			24.29	42618.2	97.3	1.36897e+06	49.89	701929	1856.65	570.21
DZA	Algeria	2067		1.06189e+06	59846.4	495913	3248.49		13976.1	2.86209e+06	22.16			23.78	42429.6	97.39	1.36114e+06	50.49	705655	1897.1	566.7
DZA	Algeria	2068		1.08359e+06	61325.1	504623	3286.34		13885.6	2.93439e+06	21.92			23.49	42252.7	97.48	1.35357e+06	51.08	709277	1938.17	563.39
DZA	Algeria	2069		1.10558e+06	62815.6	513462	3323.06		13798	3.00832e+06	21.59			23.16	42087.4	97.57	1.34627e+06	51.68	713082	1979.91	560.06
DZA	Algeria	2070		1.1279e+06	64318.3	522437	3358.92		13713.3	3083677	21.28			22.85	41933.6	97.66	1.33924e+06	52.28	716933	2022.3	556.77
DZA	Algeria	2071		1.14846e+06	65868.1	530914	3393.83		13585.4	3.1605e+06	20.96			22.52	41693.6	97.73	1.3277e+06	52.83	717715	2066.61	552.34
DZA	Algeria	2072		1.16906e+06	67419.1	539628	3425.65		13460	3.23111e+06	20.5			22.04	41465.2	97.8	1.31639e+06	53.38	718495	2111.69	549.4
DZA	Algeria	2073		1.18994e+06	68984.1	548494	3457.41		13337.3	3.30211e+06	20.3			21.76	41248.1	97.87	1.30532e+06	53.93	719278	2157.46	546.65
DZA	Algeria	2074		1.21106e+06	70560.3	557491	3488.61		13217.1	3.3744e+06	20.06			21.42	41042.2	97.94	1.29448e+06	54.48	720068	2203.98	543.9
DZA	Algeria	2075		1.23249e+06	72151.5	566640	3520.17		13099.5	3.44789e+06	19.89			21.1	40847.6	98	1283751	55.03	720865	2251.2	541.22
DZA	Algeria	2076		1.25335e+06	73870.7	575679	3552.59		12966	3522844	19.77			20.75	40572	98.06	1.27144e+06	55.52	719871	2299.7	538.09
DZA	Algeria	2077		1.27405e+06	75583	584816	3579.86		12835.1	3.59586e+06	19.18			19.87	40307.9	98.11	1.25925e+06	56.01	718894	2349.19	535.36
DZA	Algeria	2078		1.29527e+06	77327.1	594198	3610.29		12706.9	3.66855e+06	19.25			19.64	40054.9	98.16	1.24731e+06	56.5	717939	2399.27	533.05
DZA	Algeria	2079		1.31668e+06	79082.6	603688	3639.74		12581.3	3.74349e+06	19			19.21	39813.1	98.21	1.23561e+06	56.99	717009	2450.19	530.54
DZA	Algeria	2080		1.33841e+06	80856.7	613339	3669.8		12458.3	3.81946e+06	18.87			18.89	39582.2	98.26	1.22416e+06	57.48	716105	2501.86	528.12
DZA	Algeria	2081		1.36011e+06	82795.3	623068	3699.88		12332.6	3896917	18.7			18.56	39282.1	98.3	1.2123e+06	57.88	713813	2554.52	525.55
DZA	Algeria	2082		1.3815e+06	84722.3	632793	3723.34		12209.3	3.97453e+06	18.05			17.54	38992.5	98.33	1.20054e+06	58.29	711681	2608.33	522.92
DZA	Algeria	2083		1.40334e+06	86682.8	642762	3749.16		12088.4	4.05123e+06	18.04			17.38	38713.1	98.37	1.18913e+06	58.7	709587	2662.8	520.73
DZA	Algeria	2084		1425265	88653.8	652808	3773.03		11969.7	4.12997e+06	17.73			16.99	38443.8	98.4	1.17782e+06	59.11	707531	2718.2	518.36
DZA	Algeria	2085		1447456	90645.7	663008	3797.1		11853.5	4209363	17.57			16.73	38184.4	98.44	1.16685e+06	59.52	705517	2774.39	516.1
DZA	Algeria	2086		1.4701e+06	92819	673424	3820.48		11743.4	4.29007e+06	17.35			16.44	37873.7	98.47	1.15638e+06	59.86	702962	2831.27	513.92
DZA	Algeria	2087		1.49233e+06	94978.1	683753	3836.35		11635.3	4.37284e+06	16.67			15.39	37572.3	98.49	1.14596e+06	60.21	700563	2889.42	511.38
DZA	Algeria	2088		1.51507e+06	97181.2	694353	3855.35		11529.1	4454275	16.7			15.3	37280.1	98.52	1.13585e+06	60.55	698089	2948.19	509.33
DZA	Algeria	2089		1.53789e+06	99400.8	705030	3872.59		11424.8	4538060	16.41			14.92	36996.8	98.54	1.1258e+06	60.9	695772	3007.94	507.07
DZA	Algeria	2090		1.5611e+06	101655	715894	3891.31		11322.4	4.62255e+06	16.33			14.68	36722.3	98.57	1.11605e+06	61.25	693496	3068.44	504.96
DZA	Algeria	2091		1.58449e+06	104080	726885	3910.5		11220.4	4.70885e+06	16.19			14.39	36404.2	98.59	1.10622e+06	61.55	690614	3129.86	502.76
DZA	Algeria	2092		1.60759e+06	106506	737861	3924.03		11119.9	4.7962e+06	15.66			13.47	36093.4	98.62	1.09665e+06	61.86	687879	3192.5	500.42
DZA	Algeria	2093		1.63127e+06	108993	749108	3941.63		11021.1	4.88269e+06	15.74			13.37	35789.6	98.64	1.08712e+06	62.17	685181	3255.71	498.47
DZA	Algeria	2094		1.65501e+06	111504	760388	3957.62		10923.8	4.9719e+06	15.48			12.99	35492.7	98.66	1.07774e+06	62.48	682517	3319.9	496.3
DZA	Algeria	2095		1.67909e+06	114059	771813	3975.12		10828	5.06174e+06	15.41			12.77	35202.5	98.68	1.06851e+06	62.79	679889	3384.81	494.26
DZA	Algeria	2096		1.70208e+06	116750	782969	3992.99		10717.9	5.15328e+06	15.27			12.51	34862.1	98.71	1.05797e+06	63.08	676088	3451.46	491.74
DZA	Algeria	2097		1.72448e+06	119433	794216	4003.01		10609.4	5240713	14.66			11.85	34527.1	98.73	1.04747e+06	63.36	672213	3519.51	489.56
DZA	Algeria	2098		1.74757e+06	122199	805842	4018.15		10502.4	5326046	14.81			11.84	34197.6	98.75	1037112	63.65	668478	3588.19	487.91
DZA	Algeria	2099		1.77047e+06	124985	817536	4029.02		10396.9	5414566	14.42			11.42	33873.4	98.77	1.0269e+06	63.94	664776	3658.32	485.92
DZA	Algeria	2100		1.79381e+06	127836	829592	4041.42		10292.8	5.50271e+06	14.35			11.28	33554.4	98.79	1.01683e+06	64.22	661004	3729.52	484.18
AGO	Angola	1980		34192.8		11772	185.87				22.26			31.73		16.57	0	1.33	0
AGO	Angola	1981		32688.3		10644.8	184.4				29.62			37.02		17.37	0	1.38	0
AGO	Angola	1982		32688.3		10573.3	181.29				24.33			38.31		18.17	0	1.44	0
AGO	Angola	1983		34061.2		11518	179.71				27.32			37.74		18.97	0	1.5	0
AGO	Angola	1984		36104.9		11908.9	177.29				23.15			37.72		19.77	0	1.55	0
AGO	Angola	1985		37368.6		14372.1	172.93				16.8			36.75		20.57	0	1.61	0
AGO	Angola	1986		38452.3		15763.6	166.85				11.17			37.38		21.27	0	1.62	0
AGO	Angola	1987		40022.2		16788.3	163.61				16.92			37.55		21.98	0	1.64	0
AGO	Angola	1988		42475.1		20393.7	161.01				17			37.83		22.68	0	1.65	0
AGO	Angola	1989		42492.8		22453.5	158.05				15.75			38.51		23.39	0	1.66	0
AGO	Angola	1990		41026.7	4761.23	22294.5	155.12		4844.43	42022.5	15.98			38.6	11848.4	24.09	116702	1.68	8138.64	379.05	1791.76
AGO	Angola	1991		41433.5	4651.21	30497.3	152.19		4997.65	43028.9	15.4			38.29	12248.9	24.67	123292	1.75	8745.89	376.32	1826.13
AGO	Angola	1992		39014.5	4238.32	25406.3	149.26		5161.48	43268.8	15.89			36.42	12657.4	25.26	130379	1.83	9445.51	348.51	1702.46
AGO	Angola	1993		29657.5	3118.9	16929.5	143.37		5342.66	44811.9	10.34			37.17	13075	25.84	138054	1.9	10151.1	261.98	1213.91
AGO	Angola	1994		30054.7	3060.33	16940.4	142.98		5518.92	45424.5	27.32			45.58	13503.8	26.42	145810	1.97	10872.3	259.62	1230.66
AGO	Angola	1995		34562.9	3407.97	10736	137.64		5697.91	45706.6	9.38			38.83	13945.2	27.01	153901	2.05	11680.7	295.2	1425.49
AGO	Angola	1996		39244.2	3747.16	12867.6	134.93		5875.93	47032.7	14.14			36.55	14400.7	27.4	161000	2.06	12104.4	330.1	1557.45
AGO	Angola	1997		42098.9	3892.47	15848.5	134.79		6067.22	48056.9	18.9			35.69	14871.6	27.8	168669	2.07	12559.1	346.15	1672.76
AGO	Angola	1998		44073.9	3945.59	13145.9	137.09		6270.6	47935.7	23.56			36.11	15359.6	28.19	176768	2.09	13105.6	351.75	1898.44
AGO	Angola	1999		45035.3	3902.77	12926.2	141.12		6486.23	50349.8	27.23			37.64	15866.9	28.58	185376	2.1	13621.1	348.39	1740.01
AGO	Angola	2000		46411	3892.32	22171.1	145.72		6712.39	51719	28.15			57.32	16395.5	28.98	194525	2.12	14230.3	347.93	1620.79
AGO	Angola	2001		48363	3924.32	21360.3	151.73		6936.53	53994.7	30.49			30.94	16945.8	29.49	204558	2.14	14844.2	349.71	1666.35
AGO	Angola	2002		54972.2	4314.54	26722.9	159.29		7167.65	56488.2	30.33			39.36	17519.4	29.99	214958	2.17	15553.8	382.7	1834.66
AGO	Angola	2003		56615.8	4295.91	29974.7	166.54		7419.38	60955.9	29.67			35.19	18121.5	30.5	226291	2.2	16322.6	379.75	1733.14
AGO	Angola	2004		62816.8	4604.66	35813.4	175.77		6983.78	62714.8	30.61			44.07	18758.1	31.01	216567	2.22	15504	432.37	1889.52
AGO	Angola	2005		72257.5	5112.59	48734.4	185.31		7959.4	60606.9	27.79			52.02	19433.6	31.52	250880	2.25	17908.7	446.39	2312.85
AGO	Angola	2006		80601.6	5500.24	59478.3	191.88		8244.59	66496.3	21.95			55.61	20149.9	31.92	263167	2.33	19209.9	480.77	2350.91
AGO	Angola	2007		91893.8	6044.22	75260.4	203.48		8546.66	70929.2	25.16			53.48	20905.4	32.32	276228	2.41	20597.5	525.05	2533.63
AGO	Angola	2008		102155	6474.38	94330.3	221.12		8898.28	76776	29.22			54.39	21695.6	32.73	291241	2.48	22067.7	553.45	2604.42
AGO	Angola	2009		103032	6292.54	95498.6	251.95		9249.9	83436.3	42.79			37.89	22514.3	33.13	306449	2.56	23679.7	522.62	2375.74
AGO	Angola	2010		108039	6360.44	90404	267.33		9601.52	87521.8	28.24			47.16	23356.2	33.53	321939	2.64	25348	524.54	2364.4
AGO	Angola	2011		111790	6430.19	111790	280.8		9953.14	90903.6	26.39			47.78	23905	33.9	337411	2.69	26773.9	521.58	2343.07
AGO	Angola	2012		121339	6818.67	112654	296.33		10270.1	99756.9	28.99			35.66	24468.7	34.26	351855	2.74	28140.2	545.08	2301.84
AGO	Angola	2013		127351	6991.05	124111	311.86		10646.6	99882.8	29.34			39.03	25047.8	34.62	368585	2.79	29704	549.31	2420.69
AGO	Angola	2014		133492	7158.18	138742	329.83		10895.8	105540	29.21			36.63	25642.8	34.99	381245	2.84	30944.2	557.21	2385.46
AGO	Angola	2015		134752	7057.48	132964	348.05		11437.9	105540	29.27			36.52	26254.1	35.35	404330	2.89	33055.6	535.03	2398.92
AGO	Angola	2016		131275	6767.2	117411	361.58		11848.4	105540	28.86			34.03	26673.8	36.75	435429	3.16	37441	502.89	2313.32
AGO	Angola	2017	1	131082	6649.71	145978	370.35		12268.9	105540	28.95			32.43	27105.1	38.15	468059	3.44	42205.1	486.62	2296.16
AGO	Angola	2018	1	139889	6982.31	155133	386.01		12705.6	91041.5	28.89			34.53	27548.4	39.55	502505	3.72	47264.7	500.04	2932.24
AGO	Angola	2019	1	149489	7340.08	164124	404.07		13164.3	92170.4	29.47			38.1	28003.9	40.94	538945	3.99	52525.4	514.1	3106.26
AGO	Angola	2020	1	155652	7517.05	165036	424.11		13643.6	95004.5	29.62			37.89	28472.1	42.34	577670	4.27	58258.2	514.41	3168.19
AGO	Angola	2021	1	162032	7768.06	166132	444.09		14138.5	100147	29.19			36.26	28681.3	44.05	622803	4.71	66592.5	515.07	3145.62
AGO	Angola	2022	1	168738	8027.3	167494	464.8		14651.5	107546	29.23			36.45	28903.8	45.75	670308	5.15	75455.4	516.04	3056.19
AGO	Angola	2023	1	175818	8296.37	169182	485.93		15186.1	117055	29.05			36.21	29139.8	47.46	720733	5.59	84890.4	517.44	2923.31
AGO	Angola	2024	1	183358	8578.64	171255	507.56		15746	128499	28.88			35.98	29389.5	49.17	774231	6.03	94948.4	519.33	2769.66
AGO	Angola	2025	1	191443	8877.28	173779	529.77		16332.8	141643	28.72			35.77	29653.2	50.88	831010	6.47	105673	521.82	2613.29
AGO	Angola	2026	1	200060	9276.67	176807	552.68		16925.8	154895	28.57			35.59	29653.7	52.76	893006	7.11	120343	525.19	2489.55
AGO	Angola	2027	1	209465	9705.27	180523	576.75		17548.2	167645	28.61			35.72	29676.8	54.64	958833	7.75	135998	529.37	2403.93
AGO	Angola	2028	1	219746	10166	185048	601.76		18197.4	180172	28.46			35.55	29722.1	56.52	1.02852e+06	8.39	152677	534.57	2343.59
AGO	Angola	2029	1	231021	10663.4	190516	627.89		18869.8	192645	28.32			35.4	29789.8	58.4	1.10199e+06	9.03	170394	540.98	2301.73
AGO	Angola	2030	1	243437	11202.6	197078	655.34		19563.4	205353	28.19			35.26	29879.8	60.28	1.17928e+06	9.67	189178	548.76	2272.15
AGO	Angola	2031	1	256402	11621.2	204883	684.32		20097.1	219228	28.06			35.26	30337.6	61.15	1.22894e+06	10.15	203985	559.93	2233.52
AGO	Angola	2032	1	269977	12047.7	212978	714.24		20648.9	233425	27.68			34.79	30813.1	62.02	1.28064e+06	10.64	219704	571.17	2201.81
AGO	Angola	2033	1	284224	12483.3	221283	745.71		21219.5	249190	27.53			34.69	31307	62.88	1.33428e+06	11.12	235961	582.42	2163.65
AGO	Angola	2034	1	299156	12927.3	229775	778.74		21809.6	266510	27.36			34.59	31820	63.75	1.39036e+06	11.61	253210	593.66	2121.17
AGO	Angola	2035	1	314787	13378.7	238420	813.39		22420.2	285268	27.2			34.5	32352.9	64.62	1.44879e+06	12.09	271060	604.84	2077
AGO	Angola	2036	1	330413	13862.2	246923	849.7		22942.6	304864	27.04			34.42	32774.6	65.39	1.50022e+06	12.63	289766	616.65	2031.7
AGO	Angola	2037	1	346687	14352.6	255559	887.29		23482.4	324114	26.81			34.42	33213.8	66.16	1.5536e+06	13.17	309264	628.41	1998.82
AGO	Angola	2038	1	363657	14850.8	264321	926.45		24040.2	344040	26.65			34.34	33670.9	66.94	1.60925e+06	13.71	329592	640.14	1969.53
AGO	Angola	2039	1	381355	15356.5	273223	967.16		24616.7	364813	26.48			34.26	34146.7	67.71	1.6668e+06	14.25	350788	651.84	1942.49
AGO	Angola	2040	1	399813	15869.6	282274	1009.45		25212.7	386606	26.31			34.18	34642	68.49	1.72682e+06	14.79	372895	663.52	1916.7
AGO	Angola	2041	1	418103	16417.7	291150	1053.51		25698.2	409838	26.17			34.09	35017.3	69.19	1.77806e+06	15.36	394724	676.02	1884.93
AGO	Angola	2042	1	437093	16973	300185	1098.64		26200.1	433134	25.91			34.09	35410.1	69.9	1.83139e+06	15.94	417630	688.56	1859.77
AGO	Angola	2043	1	456849	17536.7	309361	1145.39		26719.2	457816	25.78			33.99	35821	70.61	1.88664e+06	16.51	441134	701.11	1834.26
AGO	Angola	2044	1	477396	18108.2	318677	1193.73		27256	483965	25.62			33.9	36250.6	71.31	1.94363e+06	17.09	465805	713.67	1808.41
AGO	Angola	2045	1	498763	18687.2	328130	1243.7		27811.3	511583	25.47			33.81	36699.7	72.02	2.00297e+06	17.66	491148	726.23	1782.64
AGO	Angola	2046	1	519819	19308.3	337374	1295.37		28247.9	540504	25.32			33.68	37018.5	72.66	2.05249e+06	18.24	515242	739.67	1753.28
AGO	Angola	2047	1	541638	19937.5	346767	1348.49		28699.8	568813	25.17			33.67	37355.2	73.3	2.10369e+06	18.82	540130	753.13	1731.99
AGO	Angola	2048	1	564254	20574.4	356287	1403.12		29167.5	598308	25.02			33.55	37710.2	73.94	2.15664e+06	19.4	565849	766.62	1711.56
AGO	Angola	2049	1	587694	21218.6	365932	1459.29		29651.6	629090	24.88			33.41	38084.4	74.58	2.21141e+06	19.98	592438	780.14	1691.76
AGO	Angola	2050	1	611998	21869.8	375716	1517.04		30152.8	661262	24.73			33.28	38478.3	75.21	2.26779e+06	20.55	619640	793.69	1672.43
AGO	Angola	2051	1	635821	22564.2	385269	1576.1		30530.3	694978	24.52			33.12	38745.9	75.83	2.31511e+06	21.15	645716	808.2	1649.08
AGO	Angola	2052	1	660427	23266.1	394976	1636.35		30921.9	727925	24.35			33.07	39031.4	76.45	2.36398e+06	21.76	672860	822.77	1632.2
AGO	Angola	2053	1	685845	23974.7	404810	1697.8		31328	762278	24.17			32.9	39335.4	77.06	2.41413e+06	22.36	700493	837.41	1615.51
AGO	Angola	2054	1	712102	24689.7	414777	1760.45		31749.1	798087	23.99			32.72	39658.7	77.68	2.46627e+06	22.96	728960	852.13	1599.02
AGO	Angola	2055	1	739232	25410.3	424881	1824.36		32185.9	835407	23.81			32.54	40002.1	78.3	2.52016e+06	23.56	758300	866.91	1582.77
AGO	Angola	2056	1	765614	26178.4	434721	1889.34		32487.4	874210	23.6			32.33	40214.1	78.83	2.56098e+06	24.16	784895	882.77	1562.97
AGO	Angola	2057	1	792634	26948.3	444721	1953.48		32801.2	911547	23.18			32.23	40443.9	79.36	2.60311e+06	24.75	811831	898.81	1549.25
AGO	Angola	2058	1	820477	27724.8	454855	2018.78		33128	949921	23.03			32	40692.1	79.89	2.6466e+06	25.35	839795	914.94	1536.43
AGO	Angola	2059	1	849127	28505.8	465114	2084.74		33468.2	989690	22.8			31.78	40959.2	80.42	2.69151e+06	25.95	868499	931.17	1523.78
AGO	Angola	2060	1	878620	29290.7	475499	2151.48		33822.2	1.03086e+06	22.59			31.55	41246.1	80.95	2.73791e+06	26.55	897979	947.51	1511.38
AGO	Angola	2061		907046	30120.3	485582	2219.19		34030.8	1.07349e+06	22.4			31.28	41407.6	81.42	2.77079e+06	27.15	923938	965.02	1495.45
AGO	Angola	2062		936052	30949.1	495823	2285.48		34250.7	1.11401e+06	21.99			31.09	41587.5	81.89	2.80479e+06	27.75	950457	982.74	1485.13
AGO	Angola	2063		965862	31782.7	506188	2352.81		34482.1	1.15548e+06	21.84			30.8	41786.4	82.36	2.83995e+06	28.36	977913	1000.57	1475.54
AGO	Angola	2064		996441	32618.2	516667	2420.44		34725.6	1.19832e+06	21.62			30.51	42005.1	82.83	2.87632e+06	28.96	1.00565e+06	1018.54	1465.96
AGO	Angola	2065		1.02784e+06	33455.4	527266	2488.6		34981.5	1.2425e+06	21.41			30.23	42244.4	83.3	2.91396e+06	29.56	1.03405e+06	1036.62	1456.55
AGO	Angola	2066		1.05788e+06	34345.7	537571	2557.4		35090.6	1.28802e+06	21.22			29.91	42352	83.71	2.93743e+06	30.15	1.05798e+06	1055.99	1443.83
AGO	Angola	2067		1.08848e+06	35234.2	548038	2624.86		35209.5	1.33072e+06	20.88			29.65	42478.3	84.13	2.96218e+06	30.74	1.08234e+06	1075.59	1436.42
AGO	Angola	2068		1.11983e+06	36125.1	558624	2692.98		35338.8	1.37427e+06	20.73			29.31	42624	84.55	2.98789e+06	31.33	1.10716e+06	1095.33	1429.56
AGO	Angola	2069		1.15188e+06	37014.9	569316	2760.92		35478.6	1.41904e+06	20.5			28.98	42790	84.96	3.01426e+06	31.92	1.13248e+06	1115.25	1422.69
AGO	Angola	2070		1.18467e+06	37903	580111	2828.85		35629.3	1.46495e+06	20.28			28.64	42977.1	85.38	3.04203e+06	32.51	1.15831e+06	1135.34	1415.97
AGO	Angola	2071		1216008	38858.1	590647	2896.75		35649.5	1.51205e+06	20.06			28.3	43029.5	85.75	3.05695e+06	33.09	1.17964e+06	1156.71	1406.39
AGO	Angola	2072		1.24784e+06	39809.3	601344	2962.79		35679.1	1.55602e+06	19.72			27.97	43100.7	86.12	3.07268e+06	33.67	1.20131e+06	1178.34	1401.32
AGO	Angola	2073		1280391	40762.1	612157	3029.55		35718.2	1.60068e+06	19.6			27.61	43191.4	86.49	3.08927e+06	34.24	1.22299e+06	1200.14	1396.78
AGO	Angola	2074		1.31367e+06	41714.3	623079	3096.68		35767.4	1.64649e+06	19.44			27.25	43302.4	86.87	3.10711e+06	34.82	1.24542e+06	1222.13	1392.22
AGO	Angola	2075		1347767	42667.1	634119	3165.09		35826.7	1.69347e+06	19.35			26.89	43434.3	87.24	3.12552e+06	35.4	1.26827e+06	1244.25	1387.78
AGO	Angola	2076		1.38039e+06	43698.6	644944	3235.51		35761.7	1.74173e+06	19.32			26.54	43435.5	87.57	3.13165e+06	35.95	1.28563e+06	1267.65	1380.64
AGO	Angola	2077		1.41332e+06	44722.4	655922	3302.55		35704.4	1786738	18.92			26.13	43453.7	87.89	3.13806e+06	36.5	1.30321e+06	1291.41	1377.19
AGO	Angola	2078		1.44721e+06	45756.9	667042	3373.68		35655.2	1.83202e+06	19.05			25.78	43489.6	88.22	3.1455e+06	37.05	1.32102e+06	1315.24	1374.74
AGO	Angola	2079		1.48172e+06	46790.3	678257	3444.86		35614	1.87887e+06	18.91			25.41	43543.5	88.54	3.15326e+06	37.6	1.33909e+06	1339.32	1371.74
AGO	Angola	2080		1.51702e+06	47825.2	689574	3517.62		35581.1	1.92668e+06	18.86			25.06	43616.1	88.87	3.16209e+06	38.15	1.35742e+06	1363.56	1368.92
AGO	Angola	2081		1.55075e+06	48942.8	700723	3591.4		35441.1	1.97566e+06	18.78			24.71	43567.8	89.16	3.15993e+06	38.67	1.37051e+06	1389.1	1363.67
AGO	Angola	2082		1.5846e+06	50047.9	711999	3660.14		35308.3	2.02114e+06	18.33			24.23	43535.6	89.45	3.15832e+06	39.19	1.38373e+06	1415.11	1361.55
AGO	Angola	2083		1.61924e+06	51160.8	723399	3731.87		35182.6	2066459	18.39			23.9	43519.7	89.74	3.15729e+06	39.71	1.3971e+06	1441.27	1360.45
AGO	Angola	2084		1.65434e+06	52268.6	734873	3802.2		35064.1	2.11304e+06	18.17			23.54	43520.6	90.03	3.15682e+06	40.23	1.41063e+06	1467.76	1358.88
AGO	Angola	2085		1.69008e+06	53375.7	746438	3873.34		34953	2.16017e+06	18.09			23.2	43538.6	90.32	3.15695e+06	40.75	1.42433e+06	1494.49	1357.58
AGO	Angola	2086		1724222	54574.2	757881	3944.35		34753.4	2.20818e+06	17.95			22.88	43442.8	90.58	3.14796e+06	41.23	1.43288e+06	1522.52	1354.24
AGO	Angola	2087		1.75828e+06	55756.5	769455	4008.77		34560.5	2252577	17.46			22.32	43361.5	90.83	3.13913e+06	41.72	1.44186e+06	1551.11	1353.52
AGO	Angola	2088		1.79315e+06	56949.3	781158	4076.79		34374.1	2.2964e+06	17.55			22.04	43295.1	91.09	3.13114e+06	42.21	1.45093e+06	1579.88	1353.94
AGO	Angola	2089		1.82839e+06	58137.5	792947	4143.29		34194.4	2.34146e+06	17.35			21.68	43243.8	91.35	3.12366e+06	42.69	1.45976e+06	1609.03	1353.85
AGO	Angola	2090		1.86434e+06	59330.1	804844	4211.95		34021.2	2.38692e+06	17.35			21.36	43207.8	91.6	3.11634e+06	43.18	1.46903e+06	1638.42	1354.1
AGO	Angola	2091		1.89877e+06	60621.8	816681	4281.73		33770.8	2.43334e+06	17.3			21.05	43068	91.83	3.10118e+06	43.63	1.47342e+06	1669.09	1352.45
AGO	Angola	2092		1.93315e+06	61902.1	828671	4346.21		33526.4	2476277	16.93			20.44	42940.8	92.05	3.0861e+06	44.07	1.47751e+06	1700.33	1353.06
AGO	Angola	2093		1.96836e+06	63198.4	840769	4415.68		33287.8	2.51869e+06	17.08			20.18	42826.3	92.28	3.07179e+06	44.52	1.48197e+06	1731.72	1354.68
AGO	Angola	2094		2.00385e+06	64491.1	852912	4483.74		33054.9	2.56239e+06	16.92			19.82	42724.6	92.5	3.05758e+06	44.97	1.48648e+06	1763.51	1355.67
AGO	Angola	2095		2039930	65788.9	865102	4554.01		32827.7	2.60627e+06	16.93			19.54	42635.8	92.73	3.04411e+06	45.42	1.49103e+06	1795.55	1356.97
AGO	Angola	2096		2.07427e+06	67177.8	877204	4625.23		32530.6	2.65085e+06	16.89			19.24	42457.2	92.92	3.02274e+06	45.82	1.49055e+06	1828.9	1356.49
AGO	Angola	2097		2.10808e+06	68543.7	889460	4686.93		32238.8	2.69152e+06	16.35			18.63	42289.5	93.12	3.00208e+06	46.23	1.4904e+06	1863.04	1357.96
AGO	Angola	2098		2.14285e+06	69933.4	901886	4755.21		31952.3	2.73073e+06	16.58			18.45	42132.6	93.31	2.98147e+06	46.64	1.49026e+06	1897.36	1360.97
AGO	Angola	2099		2177604	71314.7	914487	4818.67		31671	2.77142e+06	16.28			18.08	41986.6	93.51	2.96156e+06	47.05	1.49012e+06	1932.38	1363.03
AGO	Angola	2100		2.21304e+06	72709.3	927354	4884.44		31394.9	2.81175e+06	16.3			17.85	41851.5	93.71	2.94201e+06	47.45	1.48969e+06	1967.86	1365.75
ARG	Argentina	1980		260448	14399.7	295440	727.02		9928.17		25.26			23.84	27896.5	34.73	344805	7.81	77539
ARG	Argentina	1981		246932	13439.5	287983	739.43		10198.4		22.69			22.24	28338.5	35.81	365205	8.42	85870.5
ARG	Argentina	1982		245115	13129.3	279120	748.39		10468.6		21.75			24.32	28794.5	36.89	386188	9.03	94531.7
ARG	Argentina	1983		255775	13481.5	290191	756.91		10738.9		20.89			24.2	29262	37.96	407647	9.64	103523
ARG	Argentina	1984		259793	13474.5	293034	763.36		10893.1		19.96			22.8	29737.1	39.04	425265	10.25	111654
ARG	Argentina	1985		246312	12572.7	272238	760.89		11047.3		17.59			23.05	30216.3	40.11	443106	10.87	120084
ARG	Argentina	1986		261469	13136.5	314894	760.89		11223.1		17.46			19.3	30699	41.37	464299	11.5	129065
ARG	Argentina	1987		268541	13281.8	313463	767.75		11398.9		19.55			19.85	31184.4	42.62	485822	12.13	138269
ARG	Argentina	1988		265614	12936	338918	771.19		11582.1		18.64			21.96	31668.9	43.87	508109	12.76	147788
ARG	Argentina	1989		246604	11831.2	197080	763.18		11765.4		15.51			21.99	32148.1	45.13	530972	13.39	157539
ARG	Argentina	1990		240520	11372.8	312968	751.06		12560.1	329024	14			19.73	32618.7	46.38	582538	14.02	176093	712.04	1274.8
ARG	Argentina	1991		262487	12238.8	392203	744.41		13354.8	339174	14.64			16.23	33079	47.15	629680	13.52	180557	745.07	1412.14
ARG	Argentina	1992		283321	13032.8	431507	747.07		14149.5	356692	16.7			15.17	33529.3	47.91	677904	13.02	184227	771.19	1466.54
ARG	Argentina	1993		306573	13919.4	422623	760.67		14466.8	357731	19.06			17.28	33970.1	48.68	704243	12.52	181124	816.29	1645.24
ARG	Argentina	1994		324466	14546.5	417673	779.72		14761	380548	19.94			16.89	34402.7	49.45	729929	12.01	177279	845.27	1658.49
ARG	Argentina	1995		315234	13960	362337	789.49		14231.1	385979	17.94			18.09	34828.2	50.21	714544	11.51	163800	839.73	1560.64
ARG	Argentina	1996		332656	14556.7	313384	802.27		15232.9	400222	18.08			18.97	35246.4	50.76	773223	11.03	168019	841.44	1550.37
ARG	Argentina	1997		359638	15556	352283	823.79		15583.6	413037	19.37			18.61	35657.4	51.3	799439	10.55	164407	887.67	1660.84
ARG	Argentina	1998		373485	15973.1	373545	848.82		15883.6	427163	19.93			18.45	36063.4	51.85	823564	10.07	159948	900.12	1789.36
ARG	Argentina	1999		360840	15261.4	362554	862.89		16095.8	434480	18.01			16.13	36467.2	52.4	843417	9.58	154197	858.53	1594.62
ARG	Argentina	2000		357993	14975.3	362755	869.09		16307.9	439631	16.19			16.88	36870.8	52.94	863342	9.1	148402	844.3	1445.77
ARG	Argentina	2001		342210	14159.6	348249	865.47		16520.1	418201	14.18			16.93	37275.6	54.17	894894	9.35	154463	799.91	1498.25
ARG	Argentina	2002		304928	12481	137114	850.01		16592.9	406453	11.96			25.87	37681.7	55.4	919248	9.59	159126	714.84	1350.88
ARG	Argentina	2003		331875	13439.1	175964	849.25		16180.5	434901	15.14			25.36	38087.9	56.63	916299	9.83	159054	792.03	1375.42
ARG	Argentina	2004		361842	14498.8	207599	855.8		17375	475094	15.89			24.55	38492	57.85	1.00515e+06	10.08	175140	819.73	1368.96
ARG	Argentina	2005		393870	15619.5	249313	872.79		17521.7	477949	17.35			24.83	38892.9	59.08	1.03518e+06	10.32	180824	881.49	1497.8
ARG	Argentina	2006		425566	16705.9	289924	898.44		17833.6	519970	18.33			24.3	39289.9	59.63	1.06342e+06	10.53	187788	932.74	1481.08
ARG	Argentina	2007		463899	18029.7	355857	935.07		17855.1	526706	19.52			24.48	39684.3	60.18	1.07452e+06	10.74	191764	1003.46	1609.02
ARG	Argentina	2008		482721	18575.9	436858	970.73		17877.9	554645	19.01			23.29	40080.2	60.73	1.08572e+06	10.95	195763	1031.8	1580.61
ARG	Argentina	2009		454151	17302.7	404643	983.25		18229.1	539312	15.58			21.12	40482.8	61.28	1.11708e+06	11.15	203254	954.27	1514.26
ARG	Argentina	2010		500135	18862.2	504670	1007.48		18270.8	561828	16.64			20.6	40895.8	61.83	1.12968e+06	11.36	207556	1041.37	1609.49
ARG	Argentina	2011		530163	19826.3	530163	1038.48		18584.2	575239	17.25			20.09	41243.1	62.16	1.15519e+06	11.72	217806	1080.9	1668.86
ARG	Argentina	2012		524722	19455.3	660556	1059.38		18780.7	577271	18.51			16.95	41598.1	62.5	1.17379e+06	12.09	227058	1055.91	1633.96
ARG	Argentina	2013		537343	19751	708952	1083.35		18928.3	592876	18.14			16.71	41961	62.83	1.18926e+06	12.45	235657	1068.44	1620.16
ARG	Argentina	2014		523841	19086	657927	1102.06		18995	618599	17.9			16.82	42332	63.16	1.19972e+06	12.81	243325	1034.43	1487.91
ARG	Argentina	2015		538148	19433.2	747897	1119.69		19335.1	618599	17.77			16.6	42711.2	63.5	1.22778e+06	13.17	254644	1044.6	1527.52
ARG	Argentina	2016		526953	18928.6	636944	1127.72		19659.4	618599	17.57			16.75	42937.4	64.29	1.2639e+06	13.86	272479	1009.28	1481.91
ARG	Argentina	2017	1	541015	19327.9	725752	1141.45		19986.3	618599	17.7			16.63	43172.6	65.09	1.30091e+06	14.54	290600	1020.66	1519.84
ARG	Argentina	2018	1	559005	19858.2	734426	1168.32		20489.9	626347	17.63			17.29	43416.9	65.88	1.34988e+06	15.22	311857	1029.28	1547.46
ARG	Argentina	2019	1	572396	20215.8	735164	1197.7		20699.5	643236	17.79			17.35	43670.6	66.68	1.38024e+06	15.91	329330	1039.01	1533
ARG	Argentina	2020	1	585282	20547.1	733784	1228.24		20905.7	660475	17.89			17.42	43933.7	67.47	1.41051e+06	16.59	346825	1046.76	1537.48
ARG	Argentina	2021	1	598546	20986.1	734301	1258.34		21105.6	677906	17.74			17.46	43989.4	68.66	1.44911e+06	17.61	371669	1055.35	1542.61
ARG	Argentina	2022	1	612449	21439.8	736853	1289.33		21302.5	695094	17.79			17.5	44058.7	69.85	1.48798e+06	18.63	396867	1064.74	1550.11
ARG	Argentina	2023	1	626898	21904.4	741086	1320.61		21496.9	712377	17.74			17.54	44141.6	71.04	1.52714e+06	19.65	422414	1074.9	1558.53
ARG	Argentina	2024	1	641916	22380.2	746714	1352.32		21689.6	729668	17.7			17.59	44238.2	72.22	1.56643e+06	20.67	448325	1085.76	1567.88
ARG	Argentina	2025	1	657498	22866.3	753470	1384.57		21880.7	747013	17.66			17.64	44348.7	73.41	1.60626e+06	21.69	474593	1097.28	1577.75
ARG	Argentina	2026	1	673518	23467.5	760900	1417.46		22063.8	764768	17.64			17.67	44265.6	74.74	1.64905e+06	22.93	505923	1109.42	1586.61
ARG	Argentina	2027	1	690232	24084.7	769268	1451.6		22244.7	782708	17.7			17.65	44201.5	76.06	1.69193e+06	24.18	537877	1122.26	1595.48
ARG	Argentina	2028	1	707643	24717.5	778717	1486.44		22423.7	800913	17.67			17.69	44156.3	77.38	1.73514e+06	25.42	570009	1135.88	1603.88
ARG	Argentina	2029	1	725860	25368.8	789468	1522.1		22601.2	819150	17.64			17.72	44130.1	78.7	1.77872e+06	26.67	602775	1150.4	1612.36
ARG	Argentina	2030	1	744979	26041.4	801732	1558.69		22777.2	837304	17.62			17.76	44122.8	80.03	1.82286e+06	27.91	635712	1165.92	1621.14
ARG	Argentina	2031	1	764075	26680.4	814599	1596.23		22904.3	854601	17.59			17.8	44169.8	80.64	1.847e+06	28.64	655980	1182.7	1628.36
ARG	Argentina	2032	1	783909	27336.2	828839	1633.79		23033.7	871186	17.45			17.88	44229.3	81.25	1.87149e+06	29.37	676500	1200.22	1638.76
ARG	Argentina	2033	1	804600	28012.1	844172	1672.32		23165.9	888293	17.42			17.92	44301.4	81.87	1.8966e+06	30.11	697526	1218.42	1649.74
ARG	Argentina	2034	1	826122	28706.4	860433	1711.82		23301.6	906088	17.38			17.95	44386.2	82.48	1.92191e+06	30.84	718620	1237.21	1660.85
ARG	Argentina	2035	1	848457	29417.7	877440	1752.36		23441	924577	17.34			17.98	44484	83.1	1.94795e+06	31.57	740032	1256.5	1671.97
ARG	Argentina	2036	1	869389	30140.5	892748	1793.96		23497	943868	17.3			17.99	44488.4	83.64	1.96529e+06	32.33	759657	1276.34	1677.81
ARG	Argentina	2037	1	890841	30872.3	908497	1835.84		23553.5	961435	17.2			18	44505.6	84.17	1.98249e+06	33.09	779384	1296.63	1688.15
ARG	Argentina	2038	1	912936	31616.7	924746	1878.49		23611.1	979468	17.15			18.01	44535.6	84.71	2.0001e+06	33.84	799000	1317.39	1698.59
ARG	Argentina	2039	1	935720	32374.4	941598	1921.88		23670.6	998068	17.1			18.01	44578.6	85.25	2.01792e+06	34.6	819001	1338.68	1709.01
ARG	Argentina	2040	1	959252	33146.8	959164	1966.04		23732.3	1.01725e+06	17.04			18.01	44634.9	85.79	2.03599e+06	35.36	839174	1360.53	1719.48
ARG	Argentina	2041	1	981137	33937.9	975120	2011.17		23708.5	1.03698e+06	17			17.97	44589	86.27	2.04533e+06	36.13	856589	1383.1	1725.09
ARG	Argentina	2042	1	1.00353e+06	34737.6	991766	2056.06		23685.4	1054571	16.87			17.92	44556.5	86.75	2.05471e+06	36.9	873993	1406.26	1735.65
ARG	Argentina	2043	1	1.02657e+06	35550.2	1.00912e+06	2101.63		23663.4	1.07245e+06	16.83			17.89	44537.7	87.23	2.06416e+06	37.67	891399	1430.04	1746.63
ARG	Argentina	2044	1	1.05026e+06	36375.1	1.02717e+06	2147.79		23642.6	1.09078e+06	16.78			17.84	44532.6	87.71	2.07369e+06	38.44	908820	1454.42	1757.69
ARG	Argentina	2045	1	1.07464e+06	37212	1.04592e+06	2194.59		23623.3	1.10957e+06	16.73			17.79	44541.5	88.19	2.08334e+06	39.22	926507	1479.4	1768.84
ARG	Argentina	2046	1	1.09824e+06	38110.1	1.06398e+06	2242.1		23558.5	1.12889e+06	16.67			17.72	44446.5	88.66	2.0887e+06	40.01	942576	1505.08	1777.15
ARG	Argentina	2047	1	1122450	39021	1.08275e+06	2289.74		23496.8	1.14714e+06	16.59			17.52	44366.1	89.14	2.0945e+06	40.81	958902	1531.38	1788.3
ARG	Argentina	2048	1	1.14738e+06	39946.7	1.10231e+06	2337.91		23438.2	1.16584e+06	16.53			17.44	44300.5	89.61	2.10029e+06	41.6	975027	1558.33	1799.6
ARG	Argentina	2049	1	1.17306e+06	40887.6	1.12272e+06	2386.62		23382.8	1.18509e+06	16.47			17.34	44249.7	90.09	2.10656e+06	42.4	991432	1585.98	1810.94
ARG	Argentina	2050	1	1199538	41844.4	1.14407e+06	2435.93		23330.9	1.20488e+06	16.41			17.24	44214	90.57	2.11308e+06	43.2	1.0079e+06	1614.34	1822.36
ARG	Argentina	2051	1	1.2244e+06	42837.1	1.16411e+06	2485.54		23215.1	1.22524e+06	16.32			17.16	44084.4	90.86	2.10932e+06	43.82	1.01728e+06	1643.57	1829.55
ARG	Argentina	2052	1	1249898	43845.3	1.18505e+06	2535.1		23103	1.24362e+06	16.23			17.01	43967.8	91.15	2.10584e+06	44.45	1.02693e+06	1673.52	1841.06
ARG	Argentina	2053	1	1.27608e+06	44869.5	1.20684e+06	2584.87		22994.8	1.2624e+06	16.15			16.92	43864	91.44	2.10265e+06	45.07	1.03638e+06	1704.19	1852.68
ARG	Argentina	2054	1	1.30294e+06	45908.9	1.22946e+06	2634.9		22890.5	1.28162e+06	16.07			16.83	43773.3	91.73	2.09974e+06	45.7	1.04609e+06	1735.57	1864.35
ARG	Argentina	2055	1	1.33049e+06	46963.1	1.2529e+06	2685.25		22789.9	1301289	16			16.74	43695.6	92.02	2.09713e+06	46.32	1.05563e+06	1767.64	1876.06
ARG	Argentina	2056	1	1356348	48053.2	1.27489e+06	2735.77		22635.3	1.3214e+06	15.91			16.65	43534.3	92.27	2.08856e+06	46.9	1.0616e+06	1800.49	1883.9
ARG	Argentina	2057	1	1.38242e+06	49144.3	1.2974e+06	2783.92		22484.9	1.33953e+06	15.65			16.48	43386	92.51	2.08008e+06	47.48	1.06758e+06	1834.03	1895.14
ARG	Argentina	2058	1	1.40914e+06	50251	1.3207e+06	2832.59		22338.7	1.35764e+06	15.6			16.44	43250.7	92.76	2.07214e+06	48.06	1.0736e+06	1868.26	1907.16
ARG	Argentina	2059	1	1.43643e+06	51369.6	1.34474e+06	2881.08		22196.7	1.37615e+06	15.5			16.34	43128.3	93	2.06429e+06	48.64	1.07965e+06	1903.21	1919.07
ARG	Argentina	2060	1	1.46435e+06	52501	1.3696e+06	2929.61		22058.9	1394996	15.41			16.25	43018.8	93.24	2.05677e+06	49.22	1.08574e+06	1938.89	1931.11
ARG	Argentina	2061		1.4907e+06	53679.5	1393239	2978.48		21876.6	1.4142e+06	15.34			16.16	42831.7	93.45	2.04437e+06	49.77	1.0888e+06	1975.44	1939.87
ARG	Argentina	2062		1.51723e+06	54858.1	1.41742e+06	3024.62		21699	1431583	15.08			15.93	42657.3	93.66	2.03232e+06	50.31	1.09167e+06	2012.75	1951.55
ARG	Argentina	2063		1.54444e+06	56054.7	1.44251e+06	3071.54		21526	1.44889e+06	15.05			15.89	42495.5	93.87	2.02064e+06	50.85	1.09459e+06	2050.84	1964.11
ARG	Argentina	2064		1.57222e+06	57263.7	1.46841e+06	3118.23		21357.5	1.46664e+06	14.96			15.77	42346.5	94.07	2.0091e+06	51.39	1.09756e+06	2089.71	1976.52
ARG	Argentina	2065		1600631	58486.8	1495173	3165.06		21193.7	1.48469e+06	14.88			15.68	42210.1	94.28	1.99814e+06	51.94	1.1008e+06	2129.38	1989.08
ARG	Argentina	2066		1.62711e+06	59755	1.52045e+06	3212.25		20984.8	1.5031e+06	14.81			15.59	41997.6	94.45	1.98201e+06	52.42	1.10002e+06	2169.98	1997.99
ARG	Argentina	2067		1.65379e+06	61026.6	1.54633e+06	3257.24		20780.9	1.5194e+06	14.61			15.36	41796.9	94.63	1.96649e+06	52.9	1.09931e+06	2211.4	2010.27
ARG	Argentina	2068		1681125	62317.1	1.57311e+06	3302.97		20581.9	1.53566e+06	14.58			15.32	41607.9	94.8	1.95117e+06	53.38	1.09866e+06	2253.64	2023.28
ARG	Argentina	2069		1.70896e+06	63620.2	1.60068e+06	3348.34		20388	1.55232e+06	14.49			15.21	41430.6	94.97	1.93624e+06	53.86	1.09809e+06	2296.73	2036.11
ARG	Argentina	2070		1.73737e+06	64937.4	1.62907e+06	3393.7		20198.9	1.56923e+06	14.41			15.13	41264.8	95.15	1.92192e+06	54.34	1.09761e+06	2340.67	2049.1
ARG	Argentina	2071		1.76312e+06	66280.5	1655324	3439.06		19960.5	1.58644e+06	14.33			15.05	41027.9	95.29	1.90204e+06	54.76	1.09304e+06	2385.63	2057.71
ARG	Argentina	2072		1.789e+06	67626.1	1.68215e+06	3482.38		19727.2	1.60091e+06	14.16			14.92	40801.9	95.44	1.88277e+06	55.19	1.08875e+06	2431.45	2070.49
ARG	Argentina	2073		1.8155e+06	68991.7	1.70985e+06	3526.79		19498.9	1.6153e+06	14.16			14.9	40586.6	95.58	1.86371e+06	55.61	1.08433e+06	2478.15	2084
ARG	Argentina	2074		1.84252e+06	70373.3	1.73837e+06	3571.67		19275.5	1.63004e+06	14.13			14.79	40382	95.73	1.84524e+06	56.03	1.08001e+06	2525.74	2097.46
ARG	Argentina	2075		1.87023e+06	71776.6	1.76783e+06	3618.05		19057	1.64506e+06	14.15			14.7	40188	95.87	1.82699e+06	56.45	1.07577e+06	2574.23	2111.19
ARG	Argentina	2076		1.8975e+06	73301.4	1.79723e+06	3666.56		18825.1	1.6605e+06	14.2			14.59	39925.7	96	1.80721e+06	56.83	1.06983e+06	2623.68	2123.48
ARG	Argentina	2077		1924453	74813.8	1.82669e+06	3710.09		18598.2	1.67531e+06	13.89			13.95	39674.2	96.12	1.78766e+06	57.2	1.06381e+06	2674.09	2136.09
ARG	Argentina	2078		1.95264e+06	76372.8	1.85763e+06	3758.84		18376.1	1689629	14.1			14.03	39433.5	96.25	1.7687e+06	57.58	1.0581e+06	2725.4	2150.84
ARG	Argentina	2079		1.98127e+06	77947.6	1.88933e+06	3807.56		18158.8	1.70485e+06	14.04			13.79	39203.4	96.38	1.75015e+06	57.95	1.0523e+06	2777.67	2164.59
ARG	Argentina	2080		2.0107e+06	79551.2	1922113	3858.48		17946.3	1.72025e+06	14.1			13.72	38983.8	96.5	1.73182e+06	58.33	1.04681e+06	2830.88	2178.86
ARG	Argentina	2081		2039574	81326.5	1.95477e+06	3910.95		17722.1	1.73616e+06	14.12			13.63	38680.3	96.61	1.71213e+06	58.66	1.03958e+06	2885.13	2191.44
ARG	Argentina	2082		2067756	83083.4	1.98715e+06	3956.25		17502.3	1.75134e+06	13.73			12.77	38385.6	96.71	1.69265e+06	59	1.03264e+06	2940.43	2204.03
ARG	Argentina	2083		2097086	84895	2.02101e+06	4006.46		17286.7	1.76569e+06	13.91			12.96	38099.3	96.82	1.6737e+06	59.33	1.02562e+06	2996.68	2219.07
ARG	Argentina	2084		2.12667e+06	86724.9	2.05547e+06	4055.62		17075.4	1.78085e+06	13.81			12.74	37821.5	96.92	1.65494e+06	59.66	1.01872e+06	3053.97	2233.01
ARG	Argentina	2085		2.15697e+06	88592.1	2.09099e+06	4106.82		16868.2	1796023	13.85			12.73	37552	97.03	1.63672e+06	60	1.01209e+06	3112.26	2247.63
ARG	Argentina	2086		2.18658e+06	90618.7	2.12627e+06	4158.86		16651	1.81161e+06	13.84			12.66	37216.1	97.11	1.61698e+06	60.29	1.00389e+06	3171.66	2260.56
ARG	Argentina	2087		2215382	92630	2161208	4203.28		16437.8	1.82637e+06	13.44			11.94	36887.6	97.2	1.59775e+06	60.59	995963	3232.17	2273.53
ARG	Argentina	2088		2245474	94713.4	2197803	4253.79		16228.3	1840230	13.66			12.18	36566.2	97.29	1.57886e+06	60.89	988144	3293.69	2289.18
ARG	Argentina	2089		2.27578e+06	96824.2	2235026	4303.31		16022.7	1.855e+06	13.57			11.94	36251.8	97.37	1.56013e+06	61.19	980430	3356.32	2303.56
ARG	Argentina	2090		2.30704e+06	98993.7	2.27359e+06	4356.58		15820.8	1.86974e+06	13.69			11.95	35944.4	97.46	1.54189e+06	61.49	972820	3420.03	2318.9
ARG	Argentina	2091		2.33773e+06	101322	2.31208e+06	4411.94		15610	1.88508e+06	13.73			11.82	35585.5	97.53	1.52244e+06	61.77	964230	3484.91	2332.51
ARG	Argentina	2092		2.3679e+06	103656	2.35054e+06	4461.76		15402.9	1.89972e+06	13.45			11.2	35233.2	97.6	1.50332e+06	62.04	955595	3550.96	2346.31
ARG	Argentina	2093		2.39955e+06	106082	2.39089e+06	4519.18		15199.3	1.91371e+06	13.73			11.39	34887.4	97.67	1.48452e+06	62.31	947071	3618.09	2362.6
ARG	Argentina	2094		2.43139e+06	108546	2.43189e+06	4575.75		14999.3	1.92874e+06	13.66			11.12	34547.9	97.74	1.46603e+06	62.58	938657	3686.37	2377.41
ARG	Argentina	2095		2.4642e+06	111082	2474298	4636.52		14802.8	1.94372e+06	13.79			11.14	34214.7	97.81	1.44786e+06	62.85	930354	3755.78	2393.2
ARG	Argentina	2096		2.49553e+06	113738	2.51571e+06	4699.46		14591.3	1959273	13.84			11.02	33840.6	97.87	1.42805e+06	63.09	920564	3826.45	2406.27
ARG	Argentina	2097		2.52592e+06	116389	2.55681e+06	4754.56		14383.4	1973409	13.51			10.69	33472.8	97.92	1.40842e+06	63.34	911046	3898.39	2420.15
ARG	Argentina	2098		2.55813e+06	119161	2.60025e+06	4819.64		14179.1	1.98657e+06	13.87			10.97	33111	97.98	1.38927e+06	63.58	901510	3971.49	2437.31
ARG	Argentina	2099		2.58996e+06	121954	2.64392e+06	4880.3		13978.4	2.00102e+06	13.68			10.63	32755.2	98.04	1.37044e+06	63.83	892239	4045.94	2452.02
ARG	Argentina	2100		2.62294e+06	124841	2689408	4946.23		13781	2014964	13.85			10.79	32405.2	98.09	1.35178e+06	64.07	882951	4121.7	2468.55
ARM	Armenia	1980		5643.26							34.34			20.24		83.15	0	15.41	0
ARM	Armenia	1981		5761.76							22.71			15.38		83.83	0	15.7	0
ARM	Armenia	1982		5928.3							23.53			15.45		84.52	0	15.99	0
ARM	Armenia	1983		6118							26.58			15.54		85.21	0	16.28	0
ARM	Armenia	1984		6203.65							40.15			15.59		85.89	0	16.57	0
ARM	Armenia	1985		6271.88							31.06			15.62		86.58	0	16.86	0
ARM	Armenia	1986		6535.3							29.87			15.54		87.11	0	16.99	0
ARM	Armenia	1987		6620.26							39.37			19.47		87.63	0	17.12	0
ARM	Armenia	1988		6719.55							36.84			23.33		88.16	0	17.24	0
ARM	Armenia	1989		6914.42							39.15			23.64		88.69	0	17.37	0
ARM	Armenia	1990		6650.71	3742.44	1408.93	26.79		1422.94	55057.6	44.35			33.07	3538.16	89.22	126955	17.5	24901.5	257.18	153.32
ARM	Armenia	1991		5872.58	3335.6	1252.76	26.85		1405.66	58034.9	28.47			24.21	3505.25	89.67	126046	17.6	24739.6	228.56	128.95
ARM	Armenia	1992		3417.84	1976.52	756.12	25.82		1375.03	29504.3	17.07			-12.69	3442.82	90.12	123918	17.7	24338	135.4	152.27
ARM	Armenia	1993		3117.07	1845.31	671.67	24.66		1336.78	15661	12.46			-10.59	3363.11	90.58	121086	17.8	23794.7	124.9	295.32
ARM	Armenia	1994		3285.39	1992.02	974.1	23.85		1298.66	9846.81	20.24			-5.83	3283.66	91.03	118217	17.91	23259	134.45	549.97
ARM	Armenia	1995		3512.09	2173.36	1092	22.98		1266.04	11747.3	16.15			-17.45	3217.35	91.49	115830	18.01	22801.4	148.24	478.46
ARM	Armenia	1996		3718.08	2336.52	1312.58	22.27		1245.98	12721.8	17.88			-11.65	3168.21	92.03	114668	17.89	22290.6	160.62	453.32
ARM	Armenia	1997		3841.56	2441.19	1329.77	21.56		1238.3	13298.8	16.2			-14.74	3133.08	92.57	114629	17.77	22004.6	168.13	453.51
ARM	Armenia	1998		4122	2639.94	1800.62	20.93		1230.62	13544.9	16.22			-11.15	3108.69	93.12	114595	17.65	21720.4	181.84	516.97
ARM	Armenia	1999		4258.02	2744.43	1643.1	20.37		1222.94	13096.2	16.42			-8.28	3089.02	93.66	114541	17.54	21450.4	190.68	529.06
ARM	Armenia	2000		4509.25	2924.74	1771.76	19.98		1219.09	14390	18.44			-8.94	3069.6	94.21	114850	17.42	21236.5	205.02	470.07
ARM	Armenia	2001		4940.18	3224.11	2032.87	19.66		1221.48	14326.8	17.69			-4.84	3050.69	94.52	115454	18.04	22035.5	224.39	542.05
ARM	Armenia	2002		5591.61	3669.35	2370.97	19.66		1222.97	13402.7	21.09			0.93	3033.98	94.83	115974	18.66	22820.6	253.14	677.33
ARM	Armenia	2003		6376.71	4206.79	2804.14	19.95		1224.34	14151.5	23			6.51	3017.94	95.14	116484	19.28	23605.3	286.99	740.07
ARM	Armenia	2004		7044.22	4673.82	3700.29	20.43		1227.02	14962.5	23.86			7.35	3000.72	95.45	117119	19.9	24417.7	314.17	777.34
ARM	Armenia	2005		8020.95	5356.61	5186.55	21.59		1231.69	17945.1	29.8			13.95	2981.26	95.76	117947	20.52	25274.3	351.17	729.25
ARM	Armenia	2006		9079.55	6110.64	6685.11	23.52		1234.37	18275.6	35.53			17.66	2958.3	95.89	118364	21.71	26798.2	386.47	823.24
ARM	Armenia	2007		10327.9	7011.68	9602.24	25.93		1241.36	20377.5	36.94			18.2	2932.61	96.02	119195	22.9	28427.1	425.27	839.88
ARM	Armenia	2008		11040.5	7559.94	11946.1	28.76		1280.28	21457.6	39.76			18.2	2907.61	96.14	123086	24.09	30841.9	431.29	851.67
ARM	Armenia	2009		9478.31	6534.07	8098.99	30.49		1253.02	18642.6	36.41			6.29	2888.09	96.27	120628	25.27	31663.8	369.52	836.36
ARM	Armenia	2010		9686.83	6702.84	8039.16	31.56		1310.2	17737.2	29.98			4.93	2877.31	96.4	126303	26.46	34667.9	362.06	905.85
ARM	Armenia	2011		10142.1	6999.34	10142.1	32.29		1397.87	19396.9	25.82			3.57	2884.93	96.42	134783	26.3	36764	360.09	856.67
ARM	Armenia	2012		10872.3	7472.85	8437.89	32.91		1414.84	21218.5	27.78			4.48	2896.69	96.44	136447	26.14	36983.9	380.78	832.47
ARM	Armenia	2013		11231.1	7677.19	9042.3	33.32		1431.81	20716.9	27.12			5.18	2912.63	96.46	138112	25.98	37198.4	388.51	885.08
ARM	Armenia	2014		11635.5	7898.78	9544.01	33.65		1448.79	21133.8	26.53			4.56	2932.84	96.48	139779	25.82	37407.8	398.09	896.59
ARM	Armenia	2015		12007.8	8083.87	9219.56	34.11		1438.4	21133.8	26.2			4.75	2957.39	96.5	138806	25.66	36909.3	411.23	925.4
ARM	Armenia	2016		12031.8	8115.89	9112.58	34.15		1406.58	21133.8	25.71			4.54	2951.61	96.57	135833	25.77	36247.6	418.55	922.42
ARM	Armenia	2017	1	12934.2	8730.64	9860.68	34.38		1409.65	21133.8	25.68			4	2949.56	96.63	136214	25.89	36495.8	448.13	998.61
ARM	Armenia	2018	1	12648.3	8532.8	9461.18	35.62		1303.07	22515.4	25.51			6.21	2951.25	96.69	125994	26.01	33892.9	458.81	897.62
ARM	Armenia	2019	1	13051.2	8788.42	9677.33	36.7		1303.56	21608	25.41			4.27	2956.69	96.75	126119	26.12	34049	468.85	971.75
ARM	Armenia	2020	1	13465.4	9039.18	9859.28	37.82		1302.74	22199.8	25.46			5.49	2965.9	96.81	126118	26.24	34183.9	479.31	984.28
ARM	Armenia	2021	1	13867.6	9388.6	10033.1	38.92		1300.2	22832.4	25.07			5.43	2940.8	96.86	125937	26.69	34702.3	489.78	993.36
ARM	Armenia	2022	1	14263.8	9725.09	10204.1	40.05		1296.31	23457.2	24.97			5.41	2920.16	96.9	125612	27.14	35181.9	500.28	1002.02
ARM	Armenia	2023	1	14658	10049.9	10374.9	41.17		1291.93	24077.5	24.72			5.31	2903.87	96.95	125253	27.6	35657.3	510.85	1010.3
ARM	Armenia	2024	1	15058.7	10367.6	10550.2	42.29		1288.02	24692.5	24.48			5.24	2891.84	97	124938	28.05	36129	521.52	1018.83
ARM	Armenia	2025	1	15473	10681.7	10733.6	43.41		1285.18	25308.3	24.25			5.2	2884.02	97.04	124714	28.5	36627.6	532.33	1027.68
ARM	Armenia	2026	1	15899.9	11125.2	10921.9	44.52		1283.03	25920	24.04			5.16	2845.43	97.15	124646	29.33	37631.3	543.35	1036.79
ARM	Armenia	2027	1	16344	11571.7	11117.4	45.65		1281.89	26519.6	23.88			4.54	2812.07	97.25	124664	30.15	38649	554.56	1046.71
ARM	Armenia	2028	1	16806.1	12019.6	11320.9	46.77		1281.88	27112.6	23.64			4.39	2783.82	97.35	124791	30.98	39712.6	565.97	1057
ARM	Armenia	2029	1	17289.1	12469.3	11534	47.9		1283.18	27697.3	23.41			4.25	2760.55	97.45	125046	31.8	40805.1	577.59	1067.72
ARM	Armenia	2030	1	17794.7	12919.9	11757.8	49.04		1285.84	28276.2	23.19			4.11	2742.19	97.56	125447	32.63	41957	589.4	1078.68
ARM	Armenia	2031	1	18206.4	13372.1	11909.2	50.19		1278	28836.9	22.99			4.26	2710.74	97.63	124771	33.4	42685.2	601.45	1081.41
ARM	Armenia	2032	1	18631.5	13825.2	12073.2	51.3		1271.38	29239.3	22.64			4.43	2683.13	97.7	124214	34.17	43443.1	613.67	1091.92
ARM	Armenia	2033	1	19074.6	14281.2	12245.5	52.4		1265.99	29658.1	22.45			4.57	2659.22	97.77	123776	34.94	44233.7	626.1	1102.71
ARM	Armenia	2034	1	19536.7	14739.9	12425.9	53.5		1261.81	30099.2	22.26			4.69	2638.9	97.85	123468	35.71	45059.2	638.74	1113.55
ARM	Armenia	2035	1	20019.3	15200.9	12614.4	54.6		1258.82	30563	22.06			4.82	2622.07	97.92	123264	36.48	45921.8	651.6	1124.48
ARM	Armenia	2036	1	20405.8	15676.1	12733.4	55.71		1246.68	31048.3	21.88			5.03	2591.67	97.99	122162	37.2	46376.5	664.71	1127.94
ARM	Armenia	2037	1	20806.8	16158.3	12860.8	56.78		1235.87	31374.7	21.62			5.19	2563.74	98.06	121189	37.91	46851.8	678.01	1138.99
ARM	Armenia	2038	1	21225.5	16649.3	12994.9	57.83		1226.38	31715.5	21.44			5.39	2538.21	98.13	120345	38.63	47375.1	691.54	1150.37
ARM	Armenia	2039	1	21663	17149.4	13136.6	58.87		1218.18	32075.3	21.26			5.58	2514.98	98.2	119625	39.34	47923.2	705.29	1161.91
ARM	Armenia	2040	1	22120.9	17659.4	13286.9	59.91		1211.25	32455.9	21.08			5.78	2493.98	98.27	119030	40.06	48522.7	719.29	1173.6
ARM	Armenia	2041	1	22429.3	18139.5	13339.6	60.94		1192.51	32858.6	20.91			5.86	2461.8	98.32	117248	40.73	48570.9	733.57	1174.89
ARM	Armenia	2042	1	22748.8	18622.9	13402.4	61.92		1175.19	33032.7	20.68			6.28	2432.06	98.37	115603	41.41	48664.6	748.05	1186.42
ARM	Armenia	2043	1	23082.6	19111.6	13472	62.87		1159.24	33218.8	20.53			6.42	2404.66	98.42	114092	42.08	48780.8	762.78	1198.23
ARM	Armenia	2044	1	23431.5	19605.5	13548.6	63.8		1144.63	33421	20.36			6.56	2379.51	98.47	112712	42.75	48932.9	777.75	1210.17
ARM	Armenia	2045	1	23796.9	20105.2	13632.7	64.71		1131.32	33640.2	20.2			6.71	2356.54	98.52	111458	43.42	49121.9	792.98	1222.25
ARM	Armenia	2046	1	23992.1	20561.7	13612.8	65.59		1106.91	33876.8	20.02			6.71	2323.14	98.54	109075	44.13	48847.9	808.51	1223.25
ARM	Armenia	2047	1	24195	21016.5	13602.1	66.43		1083.87	33867	19.89			7.16	2292.08	98.56	106826	44.83	48589.9	824.26	1235.18
ARM	Armenia	2048	1	24405.5	21469.1	13595.5	67.22		1062.15	33865.9	19.74			7.25	2263.28	98.59	104717	45.54	48370.3	840.27	1247.25
ARM	Armenia	2049	1	24624.7	21919.8	13593.5	67.96		1041.69	33873.6	19.58			7.35	2236.66	98.61	102721	46.24	48167.7	856.55	1259.47
ARM	Armenia	2050	1	24853.5	22368.6	13596.8	68.67		1022.44	33891.2	19.43			7.46	2212.14	98.63	100843	46.95	48003.6	873.12	1271.85
ARM	Armenia	2051	1	24952.6	22803.9	13526	69.33		996.42	33919.1	19.23			7.5	2178.57	98.64	98286.9	47.47	47300.1	890.01	1275.97
ARM	Armenia	2052	1	25055.7	23231.5	13462.2	69.92		971.73	33768.5	19.06			7.69	2147.31	98.65	95861.2	47.99	46633.3	907.15	1288.3
ARM	Armenia	2053	1	25163.4	23651.3	13402	70.46		948.3	33623.4	18.89			7.8	2118.26	98.66	93559.3	48.51	46002	924.57	1300.8
ARM	Armenia	2054	1	25276.4	24063.4	13345.9	70.94		926.09	33484.8	18.72			7.93	2091.33	98.66	91368	49.03	45406.2	942.28	1313.45
ARM	Armenia	2055	1	25395.6	24467.9	13294	71.38		905.03	33353.9	18.56			8.07	2066.45	98.67	89299.3	49.56	44853.3	960.28	1326.26
ARM	Armenia	2056	1	25484.3	24952.8	13226.5	71.77		883.26	33230.7	18.39			8.22	2033.38	98.68	87160.1	50.07	44224.8	978.57	1336.95
ARM	Armenia	2057	1	25569.8	25421.1	13159.7	72.01		862.65	33067.8	17.86			7.3	2002.62	98.69	85134.9	50.58	43632.8	997.14	1349.45
ARM	Armenia	2058	1	25664.1	25883.5	13098.9	72.23		843.16	32901.3	17.73			7.57	1974.09	98.7	83219.9	51.09	43077	1016.01	1362.81
ARM	Armenia	2059	1	25766	26338.4	13043.5	72.4		824.71	32746.7	17.54			7.7	1947.7	98.71	81407.1	51.6	42555	1035.18	1376.23
ARM	Armenia	2060	1	25876.7	26786.2	12993.8	72.53		807.28	32602.8	17.37			7.87	1923.37	98.72	79694.7	52.12	42075.4	1054.66	1389.84
ARM	Armenia	2061		26031.7	27371.4	12968.7	72.64		792.28	32470.2	17.24			8.09	1893.52	98.73	78221.8	52.6	41673.9	1074.45	1405.83
ARM	Armenia	2062		26179.1	27940.3	12939.6	72.6		777.94	32392.6	16.58			6.33	1865.47	98.75	76821.6	53.08	41293.1	1094.58	1418.67
ARM	Armenia	2063		26335.7	28510	12916.6	72.56		764.24	32304.9	16.48			6.71	1839.13	98.76	75476.3	53.56	40932.7	1115.03	1432.7
ARM	Armenia	2064		26499.3	29077.8	12898	72.5		751.16	32228	16.3			6.84	1814.42	98.78	74199.6	54.05	40600.2	1135.82	1446.72
ARM	Armenia	2065		26671.4	29644.8	12884.7	72.43		738.68	32159.5	16.16			7.02	1791.28	98.79	72974.2	54.53	40280.2	1156.95	1460.93
ARM	Armenia	2066		26736.6	30164	12818.1	72.36		722.28	32100.2	16.03			7.22	1764.75	98.81	71368.5	54.94	39682.1	1178.47	1467.84
ARM	Armenia	2067		26806.1	30687	12757.8	72.28		706.5	31912.2	15.93			8.13	1739.18	98.83	69823.4	55.36	39111.8	1200.3	1482.05
ARM	Armenia	2068		26880.7	31214.7	12701.4	72.19		691.3	31730.3	15.85			8.27	1714.53	98.85	68335	55.78	38560.7	1222.49	1496.47
ARM	Armenia	2069		26958.8	31745	12648	72.08		676.68	31555.9	15.7			8.39	1690.79	98.87	66903.4	56.19	38022.6	1245.04	1510.9
ARM	Armenia	2070		27041.3	32279	12598	71.95		662.61	31386.8	15.58			8.55	1667.91	98.9	65532.1	56.61	37510.4	1267.96	1525.51
ARM	Armenia	2071		27017.1	32745.8	12497	71.81		645.28	31223.3	15.44			8.65	1642.66	98.91	63824.6	56.98	36768.1	1291.29	1532.86
ARM	Armenia	2072		26996	33212.8	12401.8	71.67		628.54	30938	15.42			9.82	1618.3	98.92	62175.2	57.35	36046.8	1314.96	1547.66
ARM	Armenia	2073		26977.4	33679.1	12309.1	71.52		612.37	30658.7	15.38			9.97	1594.79	98.93	60581.8	57.71	35339.9	1339.01	1562.58
ARM	Armenia	2074		26960.9	34143.9	12218.9	71.36		596.75	30385.2	15.32			10.13	1572.12	98.94	59042.4	58.08	34659.2	1363.44	1577.6
ARM	Armenia	2075		26948.3	34609.5	12131.8	71.21		581.66	30116.9	15.32			10.32	1550.25	98.95	57555.3	58.45	33998	1388.27	1592.88
ARM	Armenia	2076		26961.3	35176.8	12058.3	71.07		567.71	29855.2	15.35			10.46	1525.98	98.95	56174.9	58.77	33364.3	1413.49	1609.86
ARM	Armenia	2077		26960.8	35725.3	11979	70.8		554.2	29623.8	14.78			9.07	1502.53	98.94	54832.5	59.09	32747.7	1439.12	1624.26
ARM	Armenia	2078		26971.4	36286.7	11905.9	70.59		541.13	29379.7	14.99			9.53	1479.86	98.94	53539.4	59.42	32153.9	1465.15	1640.56
ARM	Armenia	2079		26983.2	36848	11834.5	70.37		528.48	29149.9	14.88			9.5	1457.95	98.94	52287.8	59.74	31571.4	1491.6	1656.3
ARM	Armenia	2080		27000.3	37414.6	11766.2	70.17		516.24	28923.7	14.91			9.68	1436.79	98.94	51076.8	60.06	31005.4	1518.45	1672.47
ARM	Armenia	2081		27046.1	38083.9	11712.3	69.98		505.04	28705	14.89			9.82	1413.93	98.94	49968.7	60.34	30474.1	1545.72	1690.52
ARM	Armenia	2082		27077.3	38737.1	11651.7	69.65		494.17	28518.3	14.29			8.46	1391.69	98.94	48893.2	60.61	29951.6	1573.43	1705.56
ARM	Armenia	2083		27118.6	39408.8	11596.4	69.38		483.63	28317.8	14.45			8.97	1370.06	98.94	47850.4	60.89	29448.2	1601.56	1722.57
ARM	Armenia	2084		27159.9	40084.6	11541.7	69.09		473.39	28129.6	14.3			8.93	1349.01	98.94	46837.2	61.17	28957.3	1630.13	1738.98
ARM	Armenia	2085		27206.1	40772	11489.8	68.83		463.46	27943	14.3			9.13	1328.52	98.93	45850.1	61.45	28479.6	1659.14	1755.9
ARM	Armenia	2086		27318.3	41597.6	11468.1	68.58		455.31	27762.8	14.24			9.26	1307.53	98.93	45043.8	61.72	28101.7	1688.57	1777.66
ARM	Armenia	2087		27411.4	42404	11436.7	68.16		447.35	27650.6	13.52			7.48	1287.03	98.94	44260.8	61.98	27726.8	1718.49	1793.09
ARM	Armenia	2088		27516.9	43239.3	11411.3	67.83		439.56	27519.3	13.73			8.13	1267.02	98.94	43490.1	62.24	27358.2	1748.86	1811.11
ARM	Armenia	2089		27622.5	44084.9	11386.2	67.49		431.96	27401.1	13.58			8.05	1247.49	98.94	42738.1	62.51	27001.8	1779.7	1828.33
ARM	Armenia	2090		27735.6	44953.1	11364.7	67.21		424.52	27283.5	13.64			8.25	1228.41	98.94	42002	62.77	26647.1	1811.02	1846.28
ARM	Armenia	2091		27895.3	45955.6	11363.8	66.97		418.13	27173.7	13.65			8.35	1208.53	98.94	41369.8	63.04	26358.9	1842.81	1867.47
ARM	Armenia	2092		28040	46951.6	11355.6	66.6		411.85	27109.1	13.09			6.88	1189.03	98.95	40752.6	63.3	26070.1	1875.12	1883.99
ARM	Armenia	2093		28199.2	47990.4	11353.8	66.35		405.67	27029.7	13.35			7.47	1169.9	98.96	40145.1	63.56	25784.4	1907.92	1903.02
ARM	Armenia	2094		28358.8	49048.8	11352.4	66.09		399.59	26964	13.22			7.36	1151.13	98.96	39543.4	63.83	25505.8	1941.23	1921.07
ARM	Armenia	2095		28526.5	50140.8	11354.4	65.9		393.62	26898.6	13.31			7.58	1132.72	98.97	38956.6	64.09	25227.1	1975.04	1939.89
ARM	Armenia	2096		28697.5	51269.1	11357.9	65.75		387.7	26840.1	13.32			7.67	1114.43	98.98	38374.5	64.35	24948.5	2009.38	1958.51
ARM	Armenia	2097		28861.5	52406.7	11358.7	65.53		381.88	26784	13.01			7.74	1096.47	98.99	37802.3	64.61	24673.3	2044.25	1976.48
ARM	Armenia	2098		29042.3	53597.4	11366.4	65.44		376.16	26720.7	13.31			8.16	1078.82	98.99	37236.1	64.86	24397.7	2079.68	1996.56
ARM	Armenia	2099		29219.6	54805.2	11373.2	65.32		370.52	26672.5	13.09			8.04	1061.49	99	36681.5	65.12	24128.3	2115.7	2015.16
ARM	Armenia	2100		29407.7	56057.1	11384.6	65.27		364.98	26620.8	13.23			8.38	1044.47	99.01	36136.7	65.38	23862.4	2152.31	2035.07
AUS	Australia	1980		522576	24045.2	183864	1538.47		6695.99		26.44			26.8	14588.4	93.7	627414	24.13	161574
AUS	Australia	1981		540019	24530.3	212331	1599.72		6811.32		28.44			26.11	14777.2	93.27	635292	24.27	165311
AUS	Australia	1982		557993	25005	212854	1665.52		6891.43		28.99			26.12	14979.2	92.84	639800	24.41	168220
AUS	Australia	1983		545603	24103.1	196671	1710.64		6971.58		26.59			22.2	15194.6	92.42	644313	24.56	171222
AUS	Australia	1984		570599	24833.9	213260	1756.78		7120.11		26.07			24.8	15423.2	91.99	654979	24.7	175867
AUS	Australia	1985		600551	25736.1	190868	1813.98		7330.56		27.08			25.82	15663.7	91.56	671186	24.84	182091
AUS	Australia	1986		624797	26348.1	204925	1881.38		7541.01		28.21			24.62	15917.6	91.23	687966	25.04	188827
AUS	Australia	1987		640750	26577.4	231990	1947.89		7751.46		28			24.21	16183.2	90.9	704608	25.25	195724
AUS	Australia	1988		677533	27643.4	292893	2019.51		7972.26		27.82			26.55	16452.3	90.57	722048	25.46	202974
AUS	Australia	1989		703718	28262.2	324703	2100.71		8227.84		28.76			28.12	16714	90.24	742480	25.66	211126
AUS	Australia	1990		728845	28845.7	341267	2176.69		8446.9	616965	27.72			27.6	16960.6	89.91	759461	25.87	218521	2063.79	2242.23
AUS	Australia	1991		725950	28349	350535	2224.81		8496.64	608370	24.62			24.61	17189.2	89.64	761639	26.56	225671	2031.93	2350.27
AUS	Australia	1992		728945	28117.6	326716	2258.13		8572.05	619725	22.88			22.02	17402.2	89.37	766084	27.25	233588	2018.51	2327.52
AUS	Australia	1993		758317	28916.5	323150	2301.08		8621.25	649582	23.53			22.83	17603.2	89.1	768153	27.94	240878	2078.65	2366.78
AUS	Australia	1994		788518	29738.2	369281	2352.33		8793.59	649130	24.01			23.95	17798.5	88.83	781135	28.63	251760	2116.88	2515.13
AUS	Australia	1995		818766	30545.1	395382	2417.19		8987.02	661134	25.16			24.08	17993.1	88.56	795890	29.32	263499	2147.51	2546.89
AUS	Australia	1996		850523	31387.6	434903	2478.08		9094.28	704403	24.21			24.4	18189.3	88.55	805298	28.05	255095	2197.21	2405.61
AUS	Australia	1997		884259	32281.3	431085	2542.49		9157.29	722367	24.1			25.19	18387.2	88.53	810695	26.79	245324	2255.18	2479.6
AUS	Australia	1998		924729	33395.8	387015	2623.04		9261.45	741153	25.21			24.81	18587	88.51	819731	25.52	236352	2315.43	2718.81
AUS	Australia	1999		971646	34714.4	422252	2712.87		9348.49	757322	25.44			23.77	18788.2	88.49	827248	24.26	226794	2394.42	2659.94
AUS	Australia	2000		1.00986e+06	35693.7	407313	2812.64		9522.25	771011	26			24.15	18991.4	88.47	842433	22.99	218917	2433.74	2528.94
AUS	Australia	2001		1.02936e+06	35997.6	383687	2883.51		9679.95	754188	23.28			23.57	19194.7	88.74	858999	23.96	231932	2432.13	2735.1
AUS	Australia	2002		1.07055e+06	37039.2	431785	2971.35		9820.47	780643	24.37			24.49	19401.4	89.01	874120	24.94	244923	2481.64	2746.72
AUS	Australia	2003		1.10252e+06	37712.1	548878	3081.04		9989.27	790212	26.12			23.91	19624.2	89.27	891742	25.91	258822	2498.07	2797.3
AUS	Australia	2004		1.14723e+06	38737.2	668552	3202.78		10121.6	803636	26.72			24.46	19879.7	89.54	906290	26.88	272069	2545.69	2866.77
AUS	Australia	2005		1.18399e+06	39386.2	726844	3331.48		10445.4	809367	27.1			24.82	20178.5	89.8	937999	27.85	290905	2539.71	2942.16
AUS	Australia	2006		1.21708e+06	39801	786750	3470.88		10714.2	842839	27.88			25.79	20526.3	90.18	966207	28.29	303105	2533.59	2888.54
AUS	Australia	2007		1.26386e+06	40560.3	959597	3609.68		11020.9	871740	27.46			25.93	20916.3	90.55	997945	28.74	316742	2549.49	2892.12
AUS	Australia	2008		1.31009e+06	41224.2	1.01752e+06	3763.42		11310.2	903984	28.27			26.12	21332.3	90.93	1.02843e+06	29.18	330031	2563.19	2879.84
AUS	Australia	2009		1.33547e+06	41214	989952	3906.61		11535	907010	27.63			27.61	21750.8	91.3	1.05314e+06	29.62	341666	2548.45	2922.04
AUS	Australia	2010		1.36308e+06	41299.3	1.19596e+06	4041.54		11767.8	910318	27.09			25.82	22154.7	91.68	1.07887e+06	30.06	353741	2539.08	2967.48
AUS	Australia	2011		1.39665e+06	41642.9	1.39665e+06	4162.96		11975.6	915426	26.06			27.47	22513	91.69	1.09805e+06	30.42	364299	2547.28	3019.63
AUS	Australia	2012		1.45137e+06	42576.5	1478471	4311.29		12122.5	903992	28.08			25.3	22882.1	91.71	1.11175e+06	30.77	373009	2596.94	3190.85
AUS	Australia	2013		1488889	42963.2	1.43753e+06	4467.4		12273.6	902053	27.97			25.41	23262.3	91.73	1.12586e+06	31.13	382078	2613.04	3279.78
AUS	Australia	2014		1.5266e+06	43322	1.3659e+06	4609.77		12414	893221	27.78			25.31	23654	91.74	1.13886e+06	31.48	390791	2633.05	3399.16
AUS	Australia	2015		1.56008e+06	43529.1	1.20775e+06	4741.99		12647.1	893221	27.7			25.23	24057.7	91.76	1.1605e+06	31.84	402683	2633.62	3468.15
AUS	Australia	2016		1.6033e+06	44002.4	1.23257e+06	4863.16		12780.1	893221	27.38			25.12	24458.3	91.96	1.17526e+06	32.53	415738	2666.61	3561.55
AUS	Australia	2017	1	1.64126e+06	44295	1.31855e+06	4964.55		12980.1	893221	27.56			25.12	24872	92.16	1.19625e+06	33.22	431199	2683.67	3640.1
AUS	Australia	2018	1	1.7003e+06	45113.6	1360951	5115.59		13209.2	918931	27.35			25.22	25299	92.36	1.22e+06	33.91	447923	2722.05	3648.69
AUS	Australia	2019	1	1759468	45883.8	1.40286e+06	5276.01		13413.3	925041	27.49			25.09	25740	92.56	1.24154e+06	34.6	464101	2761.07	3746.74
AUS	Australia	2020	1	1.80479e+06	46247.8	1.43209e+06	5443.92		13453.2	941404	27.54			25.06	26195.3	92.76	1.24792e+06	35.3	474899	2799.32	3811.49
AUS	Australia	2021	1	1.8574e+06	46666	1.46865e+06	5608.47		13567	956029	27.22			25.09	26717.2	93.07	1.26268e+06	36.23	491534	2837.93	3901.26
AUS	Australia	2022	1	1.91195e+06	47087.3	1.50725e+06	5776.69		13687.9	980113	27.17			25.02	27255.9	93.38	1.27817e+06	37.16	508641	2877.14	3948.67
AUS	Australia	2023	1	1.96805e+06	47500.3	1.54775e+06	5945.74		13813.7	1.0094e+06	26.97			24.97	27811.7	93.69	1.2942e+06	38.1	526302	2916.94	3973.47
AUS	Australia	2024	1	2025366	47895.5	1.58966e+06	6115.98		13940	1.04231e+06	26.78			24.93	28385.5	94	1.31036e+06	39.03	544079	2957.36	3982.93
AUS	Australia	2025	1	2.08376e+06	48269.2	1.63268e+06	6287.63		14064.9	1.07712e+06	26.59			24.89	28977.7	94.31	1.32646e+06	39.96	562034	2998.42	3984.83
AUS	Australia	2026	1	2.14407e+06	48616.4	1.6773e+06	6460.82		14195.8	1.10947e+06	26.42			24.85	29603.6	94.66	1.34377e+06	41.09	583305	3040.15	3999.5
AUS	Australia	2027	1	2.20592e+06	48951.2	1.72304e+06	6638.85		14325.2	1.13891e+06	26.38			24.82	30249.2	95	1360894	42.22	604810	3082.58	4026.21
AUS	Australia	2028	1	2.26931e+06	49272.8	1.77e+06	6818.8		14455.6	1.16561e+06	26.21			24.79	30915.3	95.35	1.37834e+06	43.35	626649	3125.73	4062.86
AUS	Australia	2029	1	2.33472e+06	49590.7	1.81857e+06	7000.89		14590.8	1.19002e+06	26.05			24.75	31602.6	95.7	1.39634e+06	44.48	648997	3169.63	4107.41
AUS	Australia	2030	1	2.40242e+06	49908.3	1.86894e+06	7185.45		14732	1.21297e+06	25.9			24.72	32311.9	96.04	1.41486e+06	45.61	671925	3214.31	4156.12
AUS	Australia	2031	1	2.48393e+06	50774.2	1.92992e+06	7372.22		14978.5	1.2357e+06	25.72			24.67	32838.5	96.18	1.44064e+06	46.26	692907	3259.72	4223.71
AUS	Australia	2032	1	2567789	51636.3	1.99269e+06	7556.68		15232	1.26639e+06	25.23			24.13	33380.4	96.32	1.46715e+06	46.91	714535	3305.8	4262.02
AUS	Australia	2033	1	2654847	52509.5	2.05765e+06	7745.97		15492.8	1.29883e+06	25.03			24.07	33938.2	96.46	1.49443e+06	47.56	736836	3352.52	4297.89
AUS	Australia	2034	1	2.74521e+06	53393.5	2.12479e+06	7939.98		15761.1	1.33312e+06	24.81			23.99	34512.3	96.6	1.52252e+06	48.21	759841	3399.88	4331.15
AUS	Australia	2035	1	2839061	54289.1	2.19413e+06	8138.99		16037.2	1.36896e+06	24.6			23.92	35103.4	96.74	1.55144e+06	48.86	783577	3447.9	4363.26
AUS	Australia	2036	1	2.93227e+06	55208.9	2.26233e+06	8343.34		16287.1	1.40547e+06	24.4			23.85	35651.8	96.86	1.57757e+06	49.52	806538	3496.64	4390.2
AUS	Australia	2037	1	3.02858e+06	56136.1	2.33239e+06	8549.92		16543.7	1.44041e+06	24.12			23.76	36214.6	96.97	1.60424e+06	50.17	829997	3546.04	4426.73
AUS	Australia	2038	1	3.12838e+06	57075.8	2.40453e+06	8761.21		16807.2	1.47579e+06	23.92			23.7	36792.1	97.09	1.63181e+06	50.83	854308	3596.13	4465.88
AUS	Australia	2039	1	3.23179e+06	58027.8	2.47887e+06	8977.13		17077.8	1.5119e+06	23.71			23.63	37384.7	97.21	1.66013e+06	51.48	879165	3646.93	4506.55
AUS	Australia	2040	1	3338965	58992.4	2.55556e+06	9197.83		17355.8	1.54893e+06	23.5			23.55	37992.9	97.32	1.68907e+06	52.14	904932	3698.43	4548.17
AUS	Australia	2041	1	3.44502e+06	59955.7	2.63083e+06	9424.52		17603.5	1587356	23.32			23.48	38569.9	97.41	1.71476e+06	52.79	929291	3750.7	4581.39
AUS	Australia	2042	1	3.55433e+06	60924	2.70818e+06	9652.44		17857.6	1.62487e+06	23.03			23.42	39161.3	97.5	1.74111e+06	53.43	954129	3803.7	4621.06
AUS	Australia	2043	1	3.6675e+06	61905.4	2.78793e+06	9885.73		18118.1	1.6635e+06	22.86			23.35	39767.6	97.59	1.76815e+06	54.08	979827	3857.44	4661.01
AUS	Australia	2044	1	3784623	62899	2.87012e+06	10124		18385.4	1.70343e+06	22.67			23.26	40389.2	97.68	1.79588e+06	54.73	1.00623e+06	3911.92	4700.66
AUS	Australia	2045	1	3905875	63905.7	2.95487e+06	10367.7		18659.6	1.74462e+06	22.49			23.18	41026.6	97.77	1.82435e+06	55.38	1.03337e+06	3967.18	4740.38
AUS	Australia	2046	1	4.02258e+06	64860.6	3.0356e+06	10617.1		18881	1.78689e+06	22.31			23.1	41630.4	97.83	1.84713e+06	56	1.05734e+06	4023.29	4768.54
AUS	Australia	2047	1	4142882	65823.4	3.11855e+06	10871.1		19107	1.82618e+06	22.15			23.12	42248.3	97.9	1.87057e+06	56.63	1.08203e+06	4080.17	4809.45
AUS	Australia	2048	1	4266924	66794.3	3.20372e+06	11129.8		19337.6	1.86631e+06	21.99			23.04	42880.8	97.96	1.89431e+06	57.25	1.10708e+06	4137.85	4851.1
AUS	Australia	2049	1	4.39482e+06	67773.2	3291197	11393.1		19573	1.90734e+06	21.82			22.96	43528.2	98.03	1.91874e+06	57.88	1.13288e+06	4196.34	4893.33
AUS	Australia	2050	1	4526738	68760.6	3.3811e+06	11661.4		19813.3	1.94932e+06	21.66			22.88	44190.9	98.09	1.94349e+06	58.51	1.15928e+06	4255.66	4936.03
AUS	Australia	2051	1	4656495	69761	3.46887e+06	11932.6		20021.2	1.99238e+06	21.45			22.78	44805.7	98.12	1.96448e+06	58.97	1.18065e+06	4315.86	4971.04
AUS	Australia	2052	1	4789761	70764.7	3558681	12206.2		20232.8	2.03377e+06	21.25			22.68	45434.3	98.16	1.98605e+06	59.44	1.20264e+06	4376.91	5013.67
AUS	Australia	2053	1	4.92675e+06	71773.3	3.65073e+06	12482.9		20448.3	2.076e+06	21.07			22.59	46077	98.19	2.00782e+06	59.91	1.22506e+06	4438.82	5056.66
AUS	Australia	2054	1	5.06758e+06	72786.9	3.74509e+06	12762.8		20667.8	2119122	20.88			22.51	46734.2	98.22	2.02999e+06	60.37	1.24771e+06	4501.6	5099.93
AUS	Australia	2055	1	5212412	73805.8	3.84189e+06	13046.3		20891.4	2.16316e+06	20.7			22.42	47406.2	98.26	2.05279e+06	60.84	1.27103e+06	4565.27	5143.53
AUS	Australia	2056	1	5362430	74954.2	3.94206e+06	13332.5		21125.7	2.20809e+06	20.51			22.34	48023.3	98.27	2.07603e+06	61.19	1.29268e+06	4629.83	5188.82
AUS	Australia	2057	1	5514946	76086.6	4.04356e+06	13607.8		21364.2	2254373	20.05			22	48654.2	98.29	2.09988e+06	61.55	1.31496e+06	4695.31	5231.39
AUS	Australia	2058	1	5672137	77231.6	4147987	13889.3		21606.8	2.30085e+06	19.91			21.97	49299.1	98.31	2.12416e+06	61.91	1.33767e+06	4761.72	5276.81
AUS	Australia	2059	1	5833693	78383.1	4255095	14173.5		21853.6	2.34844e+06	19.7			21.88	49958.3	98.32	2.14865e+06	62.26	1.36061e+06	4829.05	5322.14
AUS	Australia	2060	1	5.99989e+06	79543	4.36508e+06	14461.4		22104.9	2.397e+06	19.51			21.8	50632.4	98.34	2.1738e+06	62.62	1.38421e+06	4897.35	5368.01
AUS	Australia	2061		6.16797e+06	80843.5	4475905	14755		22344.2	2446602	19.36			21.75	51213.5	98.35	2.19756e+06	62.89	1.40523e+06	4966.63	5411.26
AUS	Australia	2062		6.33872e+06	82133	4.58823e+06	15036.9		22587.2	2.49609e+06	18.92			21.39	51804.9	98.36	2.22168e+06	63.16	1.42661e+06	5036.89	5455.79
AUS	Australia	2063		6514848	83445.6	4.70391e+06	15327.6		22833.9	2.5458e+06	18.82			21.39	52406.8	98.37	2.24617e+06	63.43	1.44835e+06	5108.15	5503.38
AUS	Australia	2064		6695837	84772.7	4822579	15621.9		23084.3	2596792	18.63			21.31	53019.5	98.38	2.27104e+06	63.7	1.47047e+06	5180.4	5550.66
AUS	Australia	2065		6.88209e+06	86117.8	4.9445e+06	15922		23338.6	2648843	18.48			21.25	53643.2	98.39	2.29629e+06	63.97	1.49297e+06	5253.68	5598.53
AUS	Australia	2066		7066948	87553.3	5.06495e+06	16229.1		23563.5	2.70203e+06	18.34			21.19	54180.9	98.4	2.31864e+06	64.21	1.51301e+06	5328.04	5640.47
AUS	Australia	2067		7.25532e+06	88991.2	5.18738e+06	16529.6		23791.3	2.75371e+06	18.03			20.98	54726.4	98.42	2.34154e+06	64.45	1.53335e+06	5403.44	5687.69
AUS	Australia	2068		7.44945e+06	90458	5.31336e+06	16839.7		24022.3	2805832	17.94			20.97	55279.6	98.43	2.36451e+06	64.69	1.554e+06	5479.91	5737.35
AUS	Australia	2069		7648709	91944.3	5.44243e+06	17153.7		24256.4	2859253	17.78			20.9	55840.7	98.44	2.3878e+06	64.94	1.57521e+06	5557.45	5786.69
AUS	Australia	2070		7.85348e+06	93453.4	5574806	17473.4		24493.8	2.91371e+06	17.64			20.85	56409.8	98.45	2.41141e+06	65.18	1.5965e+06	5636.09	5836.64
AUS	Australia	2071		8051639	94973.4	5701886	17798.8		24680.2	2.96929e+06	17.49			20.8	56907.5	98.46	2.43001e+06	65.41	1.61433e+06	5715.92	5876.48
AUS	Australia	2072		8253634	96501.3	5.83117e+06	18120.5		24868.8	3.02137e+06	17.26			20.78	57411.5	98.48	2.44908e+06	65.64	1.63239e+06	5796.87	5926.17
AUS	Australia	2073		8461677	98062.1	5.96403e+06	18453.7		25059.7	3073953	17.21			20.77	57921.8	98.49	2.46813e+06	65.86	1.65043e+06	5878.96	5978.1
AUS	Australia	2074		8675503	99651.1	6100289	18795.7		25252.8	3127857	17.13			20.69	58438.6	98.5	2.4874e+06	66.09	1.66896e+06	5962.2	6030.06
AUS	Australia	2075		8896082	101278	6.24055e+06	19152.4		25448.2	3182958	17.11			20.63	58961.9	98.51	2.5069e+06	66.32	1.68773e+06	6046.61	6083.05
AUS	Australia	2076		9110217	102954	6375557	19527.5		25589.8	3.23954e+06	17.13			20.54	59397.9	98.52	2.52111e+06	66.52	1.70224e+06	6132.29	6125.91
AUS	Australia	2077		9326940	104627	6511767	19890.6		25732.8	3.29273e+06	16.85			20.43	59838.7	98.53	2.53546e+06	66.72	1.7169e+06	6219.18	6176.79
AUS	Australia	2078		9552755	106368	6.6534e+06	20287.4		25877.2	3.3459e+06	17.05			20.45	60284.3	98.54	2.54994e+06	66.92	1.7317e+06	6307.28	6233.16
AUS	Australia	2079		9784050	108135	6798059	20691.2		26023.1	3.40138e+06	16.97			20.29	60734.9	98.55	2.56457e+06	67.12	1.74667e+06	6396.62	6286.95
AUS	Australia	2080		10022582	109947	6946810	21113.3		26170.3	3.45784e+06	17			20.24	61190.4	98.56	2.57935e+06	67.32	1.76179e+06	6487.21	6342.36
AUS	Australia	2081		10255604	111843	7090968	21549.7		26273.7	3.51583e+06	16.99			20.15	61551.8	98.57	2.5898e+06	67.48	1.77295e+06	6579.16	6388.75
AUS	Australia	2082		10489918	113724	7.23512e+06	21965.3		26378	3.57083e+06	16.66			19.97	61916.5	98.57	2.60008e+06	67.64	1.78421e+06	6672.42	6440.96
AUS	Australia	2083		10732866	115670	7384142	22411.1		26483.1	3.62529e+06	16.81			20.02	62284.7	98.57	2.61044e+06	67.8	1.79555e+06	6766.97	6498.97
AUS	Australia	2084		10980285	117635	7535254	22857		26589	3.68175e+06	16.68			19.89	62656.4	98.58	2.62115e+06	67.95	1.80672e+06	6862.87	6554.27
AUS	Australia	2085		11234568	119642	7.68997e+06	23318.9		26695.9	3.73876e+06	16.7			19.86	63031.7	98.58	2.63168e+06	68.11	1.81826e+06	6960.12	6611.62
AUS	Australia	2086		11486944	121778	7.84244e+06	23789.8		26777.2	3.79706e+06	16.65			19.78	63317.2	98.58	2.63969e+06	68.23	1.82701e+06	7058.79	6663.35
AUS	Australia	2087		11739457	123892	7.99387e+06	24231.2		26859.1	3.85365e+06	16.27			19.53	63605.2	98.58	2.64777e+06	68.34	1.83555e+06	7158.87	6717.22
AUS	Australia	2088		12001803	126085	8.15069e+06	24709.5		26941.6	3.90925e+06	16.46			19.61	63895.7	98.58	2.65591e+06	68.45	1.84416e+06	7260.35	6778.15
AUS	Australia	2089		12268852	128302	8309544	25188.4		27024.8	3.96714e+06	16.34			19.46	64188.8	98.58	2.66411e+06	68.56	1.85282e+06	7363.26	6835.94
AUS	Australia	2090		12544510	130583	8472872	25694.1		27108.7	4.02556e+06	16.44			19.44	64484.3	98.58	2.67237e+06	68.68	1.86182e+06	7467.62	6896.66
AUS	Australia	2091		12822785	133027	8636774	26218.3		27178.2	4.08574e+06	16.47			19.33	64703.8	98.58	2.67923e+06	68.76	1.86877e+06	7573.48	6953.92
AUS	Australia	2092		13103013	135471	8800577	26723.5		27248.3	4.14566e+06	16.21			19.03	64925	98.58	2.68613e+06	68.85	1.87604e+06	7680.85	7011.36
AUS	Australia	2093		13395267	138019	8970867	27278		27318.9	4.20514e+06	16.47			19.08	65148	98.58	2.69309e+06	68.94	1.88336e+06	7789.71	7075.63
AUS	Australia	2094		13693021	140601	9143422	27836.3		27390	4267412	16.39			18.91	65372.8	98.58	2.7001e+06	69.02	1.89046e+06	7900.11	7136.11
AUS	Australia	2095		13997323	143229	9318724	28425.5		27453	4.33035e+06	16.5			18.89	65599.4	98.58	2.70631e+06	69.11	1.89727e+06	8012.08	7197.63
AUS	Australia	2096		14309873	146058	9498092	29037.8		27516	4.39422e+06	16.56			18.86	65765.5	98.58	2.71252e+06	69.2	1.9041e+06	8125.63	7260.66
AUS	Australia	2097		14620746	148852	9674646	29604.8		27579	4459503	16.14			18.52	65932.8	98.58	2.71873e+06	69.28	1.91067e+06	8240.82	7318.28
AUS	Australia	2098		14945186	151767	9858109	30239		27638.2	4523095	16.49			18.66	66101.3	98.58	2.72458e+06	69.37	1.91726e+06	8357.6	7385.5
AUS	Australia	2099		15272603	154695	10041842	30857.5		27697.9	4589756	16.28			18.49	66271	98.58	2.73046e+06	69.45	1.92362e+06	8476.06	7446.86
AUS	Australia	2100		15610980	157716	10230654	31513.4		27758.1	4.65618e+06	16.42			18.54	66441.9	98.58	2.73639e+06	69.54	1.9303e+06	8596.18	7513.26
AUT	Austria	1980		222678	25319.5	116202	674.39		3418.11		27.3			26.01	7609.75	52.9	180818	2.76	9433.98
AUT	Austria	1981		222357	25300.3	101143	694.43		3448.36		27.21			24.58	7604.51	53.79	185487	3.12	10758.9
AUT	Austria	1982		226829	25817.1	102059	708.43		3433.39		24.54			24	7602.18	54.67	187703	3.47	11913.9
AUT	Austria	1983		233573	26581.5	103747	721.24		3418.41		23.68			22.78	7603.1	55.56	189927	3.83	13092.5
AUT	Austria	1984		233693	26580.4	98676.5	732.14		3403.44		23.18			23.84	7607.3	56.44	192090	4.19	14260.4
AUT	Austria	1985		239532	27217.5	100359	745.25		3406.08		23.81			23.73	7614.87	57.33	195271	4.54	15463.6
AUT	Austria	1986		245044	27805.4	140354	758.37		3438.03		23.6			24.32	7625.4	58.23	200196	4.7	16158.7
AUT	Austria	1987		248370	28131.3	171674	772.9		3484.97		24.17			24.46	7639.35	59.13	206066	4.86	16937
AUT	Austria	1988		256556	28984.5	178014	790.45		3496.86		24.92			25.21	7658.86	60.03	209917	5.03	17589.2
AUT	Austria	1989		266529	30002.6	174121	810.11		3526.3		25.17			25.87	7686.56	60.93	214857	5.19	18301.5
AUT	Austria	1990		278111	31154.8	215599	832.05		3578.25	177694	25.37			26.14	7723.95	61.83	221243	5.35	19143.6	1914.92	3121.85
AUT	Austria	1991		287682	32025	219617	858.2		3616.43	189174	26.44			26.45	7772.7	63.02	227907	6.18	22349.5	1946.9	3126.19
AUT	Austria	1992		293705	32452.2	243936	883.16		3682.38	181770	26.03			25.43	7830.94	64.21	236446	7.02	25850.3	1945.29	3381.61
AUT	Austria	1993		295252	32370.4	235651	905.51		3749.04	183850	25.52			24.68	7892.09	65.4	245187	7.86	29467.5	1916.03	3444.4
AUT	Austria	1994		302345	32918.1	245123	930.28		3815.7	183352	26.16			24.86	7947.21	66.59	254087	8.69	33158.4	1921.92	3603.47
AUT	Austria	1995		310411	33614.9	287162	952.99		3882.36	191218	25.3			25.47	7990.11	67.78	263146	9.53	36998.9	1935.68	3501.78
AUT	Austria	1996		317704	34285.6	284662	977.76		3862.61	203215	25.79			24.93	8017.85	68.63	265091	10.22	39475.9	1973.96	3260.08
AUT	Austria	1997		324356	34938	245562	1001.54		3855.07	201740	25.42			25.64	8032.87	69.48	267850	10.91	42058.8	2002.97	3417.32
AUT	Austria	1998		335972	36152.4	246739	1027.02		3890.11	205159	25.47			26.14	8041.05	70.33	273591	11.6	45125.3	2044.41	3743.93
AUT	Austria	1999		347921	37391.4	244985	1052.24		3916.59	204715	24.96			26.52	8051.12	71.19	278822	12.29	48134.9	2092.88	3702.74
AUT	Austria	2000		359666	38566.6	217903	1081.22		3927.16	203990	25.61			26.91	8069.28	72.04	282913	12.98	50974.5	2144.12	3587.63
AUT	Austria	2001		364223	38917.9	225987	1106.66		3913.69	215552	24.8			26.91	8097.75	72.77	284799	13.33	52169.5	2160.56	3516.13
AUT	Austria	2002		370238	39382.5	241871	1127.38		3998.67	217491	23.53			27.62	8134.4	73.5	293902	13.68	54701.8	2151.47	3542.17
AUT	Austria	2003		373724	39551.7	294721	1149.84		4019.04	230134	24.11			26.94	8175.85	74.23	298333	14.03	56387.1	2151.61	3344.27
AUT	Austria	2004		383946	40430.9	334988	1171.43		3912.6	233545	23.59			27.25	8216.81	74.96	293288	14.38	56263.2	2239.86	3384.71
AUT	Austria	2005		392562	41153.7	337191	1191.63		4029.8	239718	23.05			26.84	8253.66	75.69	305016	14.73	59359	2231.95	3359.85
AUT	Austria	2006		406121	42412.3	356776	1211.92		4082.63	240509	22.6			27.53	8285.34	76.25	311301	15	61239.4	2276.44	3472.34
AUT	Austria	2007		421259	43843	415290	1235.75		4171.87	237786	22.92			29.24	8313.73	76.8	320400	15.26	63662.7	2312.08	3661.24
AUT	Austria	2008		427411	44335.1	461893	1261.09		4219.57	239277	23.28			28.9	8341.53	77.36	326426	15.53	65529.9	2313.21	3682.95
AUT	Austria	2009		411321	42507.4	421475	1277.61		4271.74	225982	22.41			25.83	8372.66	77.92	332854	15.8	67493.5	2198.49	3749.92
AUT	Austria	2010		418877	43096.4	411233	1291.42		4300.35	241618	21.6			26.01	8409.95	78.47	337448	16.07	69106.6	2221.77	3525.7
AUT	Austria	2011		431120	44132	431120	1310.81		4336.96	234696	22.47			26.72	8452.63	79.47	344658	16.69	72383.9	2262.81	3756.73
AUT	Austria	2012		434054	44189.5	419407	1330.48		4389.9	233657	25.21			27.75	8499.07	80.47	353255	17.31	75989.2	2248.99	3788.24
AUT	Austria	2013		434165	43940.9	443153	1350.68		4433.71	236990	25.35			28.11	8549.33	81.47	361214	17.93	79496.4	2224.21	3707.94
AUT	Austria	2014		437036	43953.1	440563	1368.67		4448.21	229359	25.36			28.19	8603.48	82.47	366844	18.55	82514.3	2224.88	3863.14
AUT	Austria	2015		441469	44101.2	367939	1386.75		4479.39	229359	25.36			27.97	8661.57	83.47	373895	19.18	85914.7	2227.85	3888.14
AUT	Austria	2016		450663	44772.8	381811	1407.65		4542.58	229359	25.14			27.8	8709.34	84.44	383575	20.16	91578.4	2242.06	3961.42
AUT	Austria	2017	1	461824	45614.1	401868	1431.85		4578.31	229359	25.29			27.49	8760.41	85.41	391033	21.14	96785.5	2273.42	4053.86
AUT	Austria	2018	1	470588	46192.8	398462	1462.46		4627.69	235612	25.23			27.88	8814.82	86.38	399740	22.13	102411	2285.02	3992.07
AUT	Austria	2019	1	478072	46621.7	393892	1494.63		4653.84	235909	25.48			28.01	8872.62	87.35	406513	23.11	107550	2297.34	4036.83
AUT	Austria	2020	1	485438	47015.6	389795	1527.39		4672.02	238438	25.61			28.07	8933.86	88.32	412633	24.1	112596	2310.89	4090.82
AUT	Austria	2021	1	491791	47431.1	385793	1558.79		4672.5	241409	25.35			28.01	8971.5	89.33	417394	25.44	118868	2326.37	4125.07
AUT	Austria	2022	1	497859	47795.5	382424	1589.92		4664.19	244362	25.35			27.93	9012.93	90.33	421316	26.79	124954	2343.75	4155.8
AUT	Austria	2023	1	503679	48112.5	379596	1620.03		4649.15	247508	25.21			27.91	9058.22	91.33	424607	28.13	130781	2362.9	4178.71
AUT	Austria	2024	1	509441	48400.1	377301	1649.13		4630.4	250709	25.08			27.9	9107.42	92.33	427525	29.47	136458	2383.69	4198.02
AUT	Austria	2025	1	515308	48673.3	375521	1677.27		4610.44	253894	24.95			27.87	9160.58	93.33	430292	30.82	142094	2405.99	4216.16
AUT	Austria	2026	1	521412	48932.1	374207	1704.5		4591.15	256771	24.81			27.8	9220.07	94.19	432440	32.29	148248	2429.68	4239.48
AUT	Austria	2027	1	527743	49188.3	373307	1731.59		4571.25	259327	24.81			27.75	9283.4	95.05	434497	33.76	154325	2454.86	4267.37
AUT	Austria	2028	1	534340	49445	372889	1757.93		4551.63	261577	24.68			27.68	9350.65	95.91	436547	35.24	160399	2481.64	4299.24
AUT	Austria	2029	1	541340	49714	373066	1783.61		4533.44	263567	24.55			27.61	9421.9	96.77	438701	36.71	166423	2510.15	4334.9
AUT	Austria	2030	1	548849	50003.7	373923	1808.76		4517.38	265393	24.41			27.52	9497.25	97.63	441032	38.19	172519	2540.54	4372.86
AUT	Austria	2031	1	558692	50600.2	376653	1833.38		4524.27	267081	24.26			27.4	9553.6	97.67	441885	38.96	176266	2572.86	4426.43
AUT	Austria	2032	1	568842	51199.5	379923	1856		4531.64	269978	23.74			26.56	9613.31	97.71	442787	39.74	180087	2607.01	4458.92
AUT	Austria	2033	1	579441	51813.1	383692	1878.56		4539.52	273063	23.54			26.43	9676.47	97.76	443783	40.51	183896	2642.76	4491.43
AUT	Austria	2034	1	590452	52436.3	387855	1901.05		4547.99	276378	23.33			26.26	9743.15	97.8	444793	41.29	187787	2679.87	4522.69
AUT	Austria	2035	1	601844	53065.2	392309	1923.57		4557.09	279876	23.13			26.11	9813.44	97.84	445866	42.06	191671	2718.13	4553.27
AUT	Austria	2036	1	614401	53850.6	397500	1946.27		4575.39	283478	22.95			26	9872.08	97.88	447839	42.88	196193	2757.33	4591.49
AUT	Austria	2037	1	627254	54636.6	402836	1968.14		4594.22	287541	22.57			25.41	9933.6	97.93	449912	43.7	200767	2797.52	4622.71
AUT	Austria	2038	1	640549	55435	408451	1990.41		4613.6	291658	22.38			25.31	9998.05	97.97	451994	44.52	205397	2838.8	4655.91
AUT	Austria	2039	1	654317	56247	414397	2013.03		4633.55	295903	22.18			25.17	10065.5	98.01	454134	45.34	210085	2881.26	4689.85
AUT	Austria	2040	1	668597	57074.9	420728	2036.04		4654.12	300297	21.98			25.03	10136	98.06	456383	46.16	214834	2925.02	4724.41
AUT	Austria	2041	1	683131	57943.9	427312	2059.74		4672.14	304879	21.82			24.91	10201	98.1	458337	46.96	219404	2970.18	4756.66
AUT	Austria	2042	1	698134	58832.1	434288	2083.24		4690.59	309531	21.53			24.71	10267.7	98.14	460335	47.75	223976	3016.75	4790.51
AUT	Austria	2043	1	713711	59747.3	441715	2107.47		4709.47	314343	21.37			24.59	10336	98.18	462376	48.55	228645	3064.72	4825.06
AUT	Austria	2044	1	729864	60688.8	449589	2132.34		4728.8	319356	21.2			24.44	10405.9	98.22	464463	49.34	233319	3114.1	4859.52
AUT	Austria	2045	1	746612	61656.7	457917	2157.92		4748.61	324563	21.03			24.3	10477.6	98.26	466598	50.14	238095	3164.89	4894.09
AUT	Austria	2046	1	763284	62620.7	466290	2184.33		4762.66	329956	20.88			24.17	10546.7	98.3	468169	50.92	242515	3217.09	4923.73
AUT	Austria	2047	1	780547	63612.5	475110	2211.6		4776.99	335235	20.74			24.16	10617	98.34	469769	51.7	246970	3270.72	4958.84
AUT	Austria	2048	1	798422	64632.7	484410	2239.68		4791.6	340694	20.6			24.02	10688.8	98.38	471398	52.48	251463	3325.83	4994.27
AUT	Austria	2049	1	816929	65682	494211	2268.6		4806.51	346340	20.45			23.89	10761.8	98.42	473057	53.26	255995	3382.46	5029.98
AUT	Austria	2050	1	836098	66761.6	504545	2298.4		4821.71	352177	20.31			23.76	10836.2	98.46	474746	54.04	260565	3440.66	5066
AUT	Austria	2051	1	855714	67897.1	515312	2328.76		4835.6	358217	20.13			23.62	10905	98.48	476210	54.73	264652	3500.46	5100.56
AUT	Austria	2052	1	875965	69060.8	526600	2359.56		4849.73	364367	19.93			23.39	10974.9	98.5	477698	55.42	268772	3561.89	5136.5
AUT	Austria	2053	1	896905	70255.8	538468	2391.14		4864.13	370702	19.77			23.27	11046.2	98.52	479214	56.11	272926	3624.95	5172.87
AUT	Austria	2054	1	918552	71482.4	550939	2423.53		4878.79	377240	19.61			23.14	11118.6	98.54	480756	56.79	277066	3689.67	5209.41
AUT	Austria	2055	1	940928	72741.4	564032	2456.77		4893.72	383985	19.45			23.01	11192.4	98.56	482325	57.48	281291	3756.06	5246.15
AUT	Austria	2056	1	964651	74135.9	578142	2490.79		4913.39	390939	19.28			22.9	11258.7	98.56	484264	58.04	285173	3824.11	5286.96
AUT	Austria	2057	1	988836	75542.1	592727	2523		4933.25	398353	18.83			22.41	11326.1	98.57	486270	58.59	289039	3893.86	5322.02
AUT	Austria	2058	1	1.01389e+06	76989.9	608044	2556.76		4953.31	405855	18.72			22.4	11394.7	98.57	488248	59.15	292988	3965.3	5359.81
AUT	Austria	2059	1	1039738	78473.1	624063	2591.34		4973.59	413608	18.54			22.27	11464.4	98.58	490297	59.7	296923	4038.44	5397.22
AUT	Austria	2060	1	1.06643e+06	79993.8	640819	2626.97		4994.08	421580	18.38			22.18	11535.2	98.58	492316	60.25	300893	4113.29	5434.99
AUT	Austria	2061		1094111	81680.9	658413	2663.98		5015.34	429785	18.25			22.1	11590.1	98.58	494412	60.67	304281	4189.85	5473.65
AUT	Austria	2062		1.12229e+06	83383.3	676558	2699.07		5036.8	438274	17.82			21.56	11645.9	98.58	496528	61.09	307698	4268.14	5509.56
AUT	Austria	2063		1151498	85138.6	695573	2736.3		5058.44	446849	17.75			21.59	11702.6	98.58	498661	61.51	311145	4348.13	5548.62
AUT	Austria	2064		1.18162e+06	86937.9	715412	2774.67		5080.28	455714	17.59			21.48	11760.2	98.58	500814	61.92	314571	4429.84	5587.13
AUT	Austria	2065		1.21272e+06	88784.7	736121	2814.55		5102.32	464821	17.46			21.41	11818.7	98.58	502987	62.34	318079	4513.27	5626.05
AUT	Austria	2066		1.24432e+06	90774.3	757434	2856.21		5121.45	474190	17.36			21.36	11860.9	98.58	504873	62.67	320961	4598.42	5662.51
AUT	Austria	2067		1.27661e+06	92795.9	779446	2897		5140.76	483628	17.05			21	11903.5	98.58	506776	63	323868	4685.29	5700.15
AUT	Austria	2068		1310017	94881.4	802453	2940.22		5160.25	493202	17			21.03	11946.6	98.59	508749	63.33	326799	4773.89	5740.29
AUT	Austria	2069		1.34443e+06	97021.1	826403	2984.76		5179.92	503083	16.87			20.95	11990	98.59	510688	63.67	329806	4864.24	5779.87
AUT	Austria	2070		1.37992e+06	99218.8	851343	3031		5199.78	513216	16.76			20.92	12033.9	98.59	512646	64	332786	4956.32	5819.88
AUT	Austria	2071		1.41529e+06	101479	876553	3078.93		5213.4	523622	16.65			20.88	12067.5	98.6	514041	64.28	335117	5050.18	5854.16
AUT	Austria	2072		1.45151e+06	103784	902656	3127		5227.19	533844	16.45			20.84	12101.4	98.6	515401	64.57	337520	5145.83	5893.57
AUT	Austria	2073		1.48899e+06	106163	929932	3177.97		5241.15	544250	16.44			20.85	12135.7	98.61	516830	64.85	339889	5243.31	5935.08
AUT	Austria	2074		1.52769e+06	108613	958396	3231.25		5255.27	554988	16.38			20.78	12170.3	98.61	518222	65.14	342328	5342.69	5976.44
AUT	Austria	2075		1567785	111144	988195	3287.87		5269.57	566038	16.4			20.73	12205.2	98.62	519685	65.43	344788	5444	6018.69
AUT	Austria	2076		1.60748e+06	113708	1.0182e+06	3348.44		5275.05	577457	16.45			20.65	12232.2	98.63	520278	65.68	346465	5547.28	6053.01
AUT	Austria	2077		1.64794e+06	116310	1.04912e+06	3408.6		5280.65	588578	16.24			20.72	12259.5	98.63	520831	65.94	348206	5652.35	6092.96
AUT	Austria	2078		1.69016e+06	119022	1081497	3475.57		5286.38	599830	16.47			20.76	12287	98.64	521449	66.19	349905	5758.99	6137.4
AUT	Austria	2079		1.73341e+06	121791	1114802	3544.65		5292.23	611570	16.43			20.61	12314.9	98.65	522078	66.45	351669	5866.97	6178.75
AUT	Austria	2080		1.77794e+06	124634	1.1491e+06	3618.02		5298.2	623527	16.5			20.62	12343.2	98.65	522667	66.7	353390	5976.03	6221.33
AUT	Austria	2081		1.8216e+06	127542	1.18291e+06	3694.93		5296.03	635786	16.54			20.58	12357.9	98.66	522506	66.92	354410	6085.98	6255.34
AUT	Austria	2082		1.86547e+06	130456	1.21691e+06	3769.84		5293.94	647574	16.28			20.57	12372.9	98.66	522300	67.14	355435	6196.78	6294.29
AUT	Austria	2083		1910831	133464	1.25193e+06	3851.26		5291.93	659279	16.49			20.72	12388.1	98.67	522155	67.35	356411	6308.5	6338.65
AUT	Austria	2084		1.95688e+06	136510	1.28749e+06	3933.68		5290.01	671353	16.41			20.64	12403.6	98.67	521965	67.57	357446	6421.19	6380.05
AUT	Austria	2085		2.00409e+06	139627	1.32391e+06	4020.02		5288.17	683511	16.47			20.7	12419.2	98.68	521837	67.79	358485	6534.92	6423.46
AUT	Austria	2086		2.05102e+06	142855	1.36028e+06	4108.87		5281.8	695911	16.47			20.68	12422.9	98.68	521208	67.95	358898	6649.77	6461.74
AUT	Austria	2087		2.09792e+06	146076	1.39675e+06	4193.89		5275.5	708049	16.17			20.58	12426.7	98.68	520586	68.11	359314	6765.75	6501.47
AUT	Austria	2088		2146516	149412	1434460	4286.55		5269.28	720019	16.41			20.75	12430.7	98.68	519973	68.28	359786	6882.86	6547.82
AUT	Austria	2089		2195814	152793	1.47278e+06	4380.05		5263.12	732411	16.34			20.64	12434.8	98.68	519365	68.44	360208	7001.15	6590.72
AUT	Austria	2090		2.24655e+06	156270	1.51221e+06	4479.27		5257.03	744878	16.49			20.69	12439.1	98.68	518764	68.61	360685	7120.64	6636.48
AUT	Austria	2091		2298331	159942	1552508	4582.49		5250.51	757666	16.56			20.64	12433.6	98.68	518120	68.72	360815	7241.35	6681.05
AUT	Austria	2092		2350297	163628	1.59306e+06	4683.07		5244.04	770636	16.34			20.38	12428.3	98.68	517482	68.84	361000	7363.28	6723
AUT	Austria	2093		2.40434e+06	167460	1.63513e+06	4793.58		5237.63	783497	16.66			20.52	12423.2	98.67	516797	68.96	361187	7486.4	6771.61
AUT	Austria	2094		2.45917e+06	171348	1.67788e+06	4905.42		5231.27	796878	16.61			20.38	12418.1	98.67	516169	69.07	361324	7610.72	6816.08
AUT	Austria	2095		2.51557e+06	175346	1.72181e+06	5023.79		5224.96	810347	16.78			20.43	12413.3	98.67	515547	69.19	361515	7736.21	6863.33
AUT	Austria	2096		2573557	179563	1.76699e+06	5146.75		5219.59	824152	16.87			20.39	12401.2	98.67	515017	69.29	361665	7862.9	6910.85
AUT	Austria	2097		2.63112e+06	183757	1.81206e+06	5262.49		5214.27	838294	16.5			20.13	12389.2	98.66	514440	69.38	361766	7990.95	6952.3
AUT	Austria	2098		2.69143e+06	188148	1859273	5391.67		5208.99	852116	16.91			20.37	12377.4	98.66	513919	69.47	361869	8120.51	7003.94
AUT	Austria	2099		2752146	192574	1.9072e+06	5518.31		5203.75	866642	16.72			20.17	12365.7	98.66	513402	69.57	362025	8251.8	7048.56
AUT	Austria	2100		2814922	197151	1.95706e+06	5652.86		5198.55	881112	16.92			20.3	12354.2	98.65	512837	69.66	362131	8385.01	7098.44
AZE	Azerbaijan	1980		24215.4							34.73			20.24		56.12	0	8.67	0
AZE	Azerbaijan	1981		24820.9							22.1			15.38		57.49	0	9.41	0
AZE	Azerbaijan	1982		25534.6							26.09			15.45		58.86	0	10.14	0
AZE	Azerbaijan	1983		26345.8							23.58			15.54		60.22	0	10.87	0
AZE	Azerbaijan	1984		26746							24.75			15.59		61.59	0	11.6	0
AZE	Azerbaijan	1985		27027							39.49			15.62		62.95	0	12.34	0
AZE	Azerbaijan	1986		28149							18.88			15.54		63.7	0	12.49	0
AZE	Azerbaijan	1987		28515							18.97			-20.61		64.45	0	12.64	0
AZE	Azerbaijan	1988		29008.8							20.92			23.33		65.19	0	12.79	0
AZE	Azerbaijan	1989		29845.7							19.19			23.64		65.94	0	12.95	0
AZE	Azerbaijan	1990		28717.2	8688.07	6357.7	31.47		2931.11	161870	20.26			29.81	7242.76	66.68	195446	13.1	38397.5	626.22	240.98
AZE	Azerbaijan	1991		28516.2	8492.19	4454.8	32.85		2971.4	160371	11.45			29.81	7357.94	67.65	201015	13.49	40084.2	603.95	250.29
AZE	Azerbaijan	1992		22071.5	6472.69	3859.97	35.69		3050.58	129955	21.82			18.44	7471.92	68.61	209300	13.88	42342.1	447.7	238.85
AZE	Azerbaijan	1993		16973	4905.39	4107.89	37.11		3138.99	116455	20.95			4.17	7581.75	69.58	218411	14.27	44793.4	333.63	204.68
AZE	Azerbaijan	1994		13629.3	3886.77	3427.84	38.46		3225.11	105690	26.26			-1.09	7683.7	70.54	227499	14.66	47280.1	260.42	179.73
AZE	Azerbaijan	1995		12021.1	3387.69	4375.65	38.03		3296.65	99309.6	15.64			2.86	7775.42	71.5	235710	15.05	49614.6	227.88	165.15
AZE	Azerbaijan	1996		12177.3	3396.72	4804.03	39.29		3345.35	83933.2	29.11			0.3	7855.56	72.75	243374	15.32	51250.8	226.04	198.88
AZE	Azerbaijan	1997		12883.6	3561.94	6683.6	41.7		3386.27	80863.8	36.99			12.92	7925.67	74	250584	15.6	52825.8	231.64	225.2
AZE	Azerbaijan	1998		14172	3886.64	8139.46	44.23		3422.95	83943	35.51			4.84	7989.9	75.24	257543	15.87	54322.2	245.93	258.48
AZE	Azerbaijan	1999		15220.7	4140.96	8392.16	45.92		3711.23	78066.3	28.51			8.61	8054.13	76.49	283872	16.14	59899.3	247.59	289.88
AZE	Azerbaijan	2000		16910.2	4561.75	9439.74	47.08		3999.51	80683.4	23.14			20.44	8122.74	77.74	310922	16.42	65672	261.44	292.86
AZE	Azerbaijan	2001		18584.3	4967.77	10029.4	48.5		4287.79	81747.3	22.88			24.86	8197.29	79.1	339164	16.93	72592.3	269.39	332.04
AZE	Azerbaijan	2002		20338.5	5384.27	11202.4	52.52		4280.7	82567.5	34.08			24.7	8277.07	80.47	344468	17.45	74698.2	287.72	364.41
AZE	Azerbaijan	2003		22414.7	5874.04	13499.3	61.23		4268.69	86845.7	52.88			27.64	8361.43	81.84	349350	17.96	76665.7	303.21	384.2
AZE	Azerbaijan	2004		24488.9	6351.15	16392.9	71.69		4280.69	91325.8	57.71			31.29	8448.94	83.21	356196	18.48	79107.2	315.18	400.89
AZE	Azerbaijan	2005		31336.4	8041.68	21529.6	80.33		4303.1	95904.5	41.31			47.46	8538.61	84.58	363956	18.99	81715.9	387.06	504.42
AZE	Azerbaijan	2006		42136.8	10698.6	32199.6	88.02		4313.48	94516	29.7			54.36	8630.15	85.74	369838	19.42	83767.8	503.44	724.75
AZE	Azerbaijan	2007		52866.2	13278.1	45954.6	94.06		4349.32	86521.4	21.4			56.94	8724.24	86.9	377956	19.85	86334	613.75	1046.49
AZE	Azerbaijan	2008		58465.6	14521.9	67561.9	99.27		4371.69	95165.1	18.58			58.07	8821.87	88.06	384971	20.28	88657.9	665.55	1049.24
AZE	Azerbaijan	2009		63943.5	15700.1	63670.3	105.35		4447	85265.1	18.82			46.12	8924.38	89.22	396761	20.71	92097.4	705.53	1321.25
AZE	Azerbaijan	2010		67005.6	16255.1	67261.9	111.2		4500.02	82753.5	18.17			49.76	9032.46	90.39	406757	21.14	95130.4	721.14	1439.68
AZE	Azerbaijan	2011		65951.6	15841.9	65951.6	117.84		4529.75	89722.6	20.18			52.61	9122.29	90.56	410214	20.93	94807.7	695	1278.93
AZE	Azerbaijan	2012		67404.5	16008.7	67291.3	125.9		4611.94	97798.1	24.27			35.8	9226.08	90.73	418441	20.73	95605.5	688.16	1179.89
AZE	Azerbaijan	2013		71342.7	16729.5	76356.3	136.75		4687.05	99145.7	26			38.17	9344.41	90.9	426053	20.52	96178.3	702.45	1234.99
AZE	Azerbaijan	2014		73338.4	16955.2	77589	148.66		4776.26	102303	27.25			41.11	9477.94	91.07	434974	20.32	97053.6	695.21	1223.09
AZE	Azerbaijan	2015		74109	16867.3	61004.4	160.37		4862.33	102303	27.82			38.66	9627.41	91.24	443639	20.11	97781.5	678.32	1231.53
AZE	Azerbaijan	2016		71838.1	16252.7	42212.5	168.73		4958.68	102303	27.92			36.93	9685.36	91.53	453868	20.04	99371.9	639.13	1180.65
AZE	Azerbaijan	2017	1	71635.6	16084.1	43817.1	175.67		5029.4	102303	28.19			33.95	9759.25	91.83	461850	19.96	100387	623.67	1170.03
AZE	Azerbaijan	2018	1	74762.9	16632.3	45205.7	185.42		5096.05	79227.8	28.34			36.35	9849.59	92.13	469499	19.89	101360	633.06	1652.34
AZE	Azerbaijan	2019	1	77710.1	17101.5	46061	196.05		5115.58	76182.1	29.09			40.49	9956.99	92.43	472833	19.82	101391	645.17	1800.14
AZE	Azerbaijan	2020	1	78997.9	17169.1	45177.7	207.04		5127.94	74133.1	29.29			39.79	10082.1	92.73	475514	19.74	101226	643.72	1910.02
AZE	Azerbaijan	2021	1	80247.8	17422.2	44322.7	217.39		5143.59	73753.1	28.82			37.19	10092.9	93.09	478817	19.79	101792	642.77	1972.38
AZE	Azerbaijan	2022	1	81421.5	17624.5	43486.8	227.58		5150.02	74774.8	28.95			37.94	10122.9	93.45	481269	19.85	102228	642.54	1988.61
AZE	Azerbaijan	2023	1	82554.7	17782.8	42696.2	237.35		5151.91	76696.1	28.77			37.43	10172.5	93.81	483301	19.9	102523	643.05	1975.31
AZE	Azerbaijan	2024	1	83717.4	17911.3	41976.1	246.71		5155.3	79205.3	28.6			36.98	10241.7	94.18	485526	19.95	102848	644.22	1945.76
AZE	Azerbaijan	2025	1	84955.8	18019.4	41342	255.71		5162.81	82045.5	28.43			36.62	10330.9	94.54	488092	20	103256	646.06	1910.13
AZE	Azerbaijan	2026	1	86275.9	18338.5	40801.1	264.39		5171.58	84256.2	28.28			36.32	10308.9	94.89	490731	20.46	105811	648.72	1894.49
AZE	Azerbaijan	2027	1	87720.1	18643.6	40369.2	272.99		5181.67	85663.7	28.35			36.77	10309.9	95.24	493502	20.91	108349	652.31	1902.18
AZE	Azerbaijan	2028	1	89317	18938.8	40060.8	281.35		5194.77	86464.7	28.2			36.42	10334	95.59	496568	21.37	111012	656.95	1927.58
AZE	Azerbaijan	2029	1	91106.3	19229.9	39890.1	289.52		5211.98	86856.7	28.05			36.08	10381.4	95.93	499985	21.83	113778	662.76	1966.27
AZE	Azerbaijan	2030	1	93121.5	19521.4	39868.9	297.57		5233.56	87047.8	27.9			35.76	10452.6	96.28	503887	22.29	116656	669.85	2013.61
AZE	Azerbaijan	2031	1	95492.1	20048.3	40071.9	305.54		5260.44	87366.8	27.74			35.52	10437	96.37	506949	23	120990	678.98	2062.51
AZE	Azerbaijan	2032	1	97972.1	20560.2	40296.2	313.4		5296.98	88003.2	27.43			35.58	10441.4	96.47	511000	23.71	125591	687.95	2105.12
AZE	Azerbaijan	2033	1	100579	21058	40533.9	321.31		5343.19	88939.7	27.26			35.27	10465.9	96.56	515938	24.42	130481	696.71	2141.97
AZE	Azerbaijan	2034	1	103320	21539.8	40784.4	329.26		5399.2	90129.2	27.08			34.95	10510.6	96.65	521833	25.13	135682	705.27	2174.32
AZE	Azerbaijan	2035	1	106203	22004.3	41046.4	337.29		5465.17	91515.4	26.89			34.64	10575.8	96.74	528701	25.85	141275	713.62	2203.82
AZE	Azerbaijan	2036	1	108412	22500	41105.9	345.42		5458.67	92893.9	26.71			34.4	10557.9	96.84	528618	26.66	145528	723.87	2216.49
AZE	Azerbaijan	2037	1	110742	22987.3	41189	353.36		5463.43	93266.9	26.45			34.18	10556.2	96.95	529680	27.47	150080	733.91	2260.07
AZE	Azerbaijan	2038	1	113210	23467.4	41288.7	361.25		5479.26	93654.4	26.27			33.96	10570.7	97.05	531762	28.28	154953	743.76	2306.32
AZE	Azerbaijan	2039	1	115823	23940.1	41406.7	369.09		5506.04	94112.3	26.08			33.75	10601.1	97.16	534967	29.09	160171	753.42	2353.74
AZE	Azerbaijan	2040	1	118591	24405.3	41544.8	376.92		5543.72	94685.6	25.88			33.54	10647.5	97.26	539182	29.9	165757	762.88	2401.1
AZE	Azerbaijan	2041	1	120445	24863.6	41458	384.81		5494.4	95406.4	25.72			33.28	10614.7	97.34	534825	30.69	168623	774.83	2421.96
AZE	Azerbaijan	2042	1	122412	25310.9	41402.4	392.34		5456.62	95103.5	25.42			33.03	10597.4	97.43	531638	31.48	171774	786.65	2476.19
AZE	Azerbaijan	2043	1	124511	25749.8	41369.3	399.72		5430.14	94932.7	25.26			32.79	10595.5	97.51	529493	32.27	175231	798.34	2530
AZE	Azerbaijan	2044	1	126751	26180.3	41358.9	406.97		5414.78	94909.1	25.08			32.56	10608.7	97.59	528428	33.06	179013	809.89	2582.83
AZE	Azerbaijan	2045	1	129140	26602.7	41371.5	414.12		5410.39	95033.8	24.91			32.35	10637	97.67	528433	33.85	183142	821.27	2634.61
AZE	Azerbaijan	2046	1	130672	27045.7	41202.6	421.2		5334.51	95241.4	24.73			32.04	10587	97.75	521448	34.45	183774	834.99	2663.09
AZE	Azerbaijan	2047	1	132307	27473.8	41062.1	427.97		5269.2	94514	24.52			31.72	10552.3	97.83	515486	35.05	184685	848.62	2725.36
AZE	Azerbaijan	2048	1	134055	27887.9	40942.2	434.5		5214.21	93864.8	24.34			31.45	10533	97.91	510523	35.66	185939	862.19	2788.88
AZE	Azerbaijan	2049	1	135926	28288.2	40843.3	440.82		5169.36	93317.7	24.17			31.19	10528.9	97.98	506494	36.26	187441	875.66	2852.87
AZE	Azerbaijan	2050	1	137930	28675.2	40766.5	446.99		5134.48	92891.2	23.99			30.95	10539.9	98.06	503487	36.86	189257	889.02	2916.67
AZE	Azerbaijan	2051	1	139328	29135.5	40578.6	452.94		5056.04	92558.8	23.76			30.63	10478.5	98.1	495998	37.46	189399	904.13	2962.53
AZE	Azerbaijan	2052	1	140806	29574.9	40412	458.5		4986.02	91642.8	23.5			30.1	10432.3	98.14	489328	38.06	189768	919.24	3033.41
AZE	Azerbaijan	2053	1	142370	29993.3	40262.3	463.79		4923.94	90800.6	23.29			29.81	10401.1	98.18	483432	38.66	190360	934.37	3105.25
AZE	Azerbaijan	2054	1	144026	30390.1	40129.7	468.82		4869.41	90045.4	23.08			29.55	10384.7	98.22	478273	39.26	191173	949.49	3177.43
AZE	Azerbaijan	2055	1	145795	30768	40016.6	473.65		4823.19	89385.8	22.88			29.32	10383.1	98.26	473927	39.86	192252	964.55	3249.95
AZE	Azerbaijan	2056	1	147371	31306.6	39874.1	478.27		4765.28	88793.9	22.66			29.06	10314.8	98.29	468379	40.53	193137	980.35	3315.73
AZE	Azerbaijan	2057	1	149002	31817.3	39746	482.13		4714.26	88013.6	22.09			28	10261.6	98.32	463506	41.2	194228	996.23	3392.59
AZE	Azerbaijan	2058	1	150737	32308.1	39636.2	485.84		4670.11	87270.1	21.91			27.77	10223.3	98.36	459352	41.87	195538	1012.1	3472.18
AZE	Azerbaijan	2059	1	152577	32777.4	39544.8	489.35		4632.81	86612.2	21.67			27.52	10200	98.39	455822	42.53	197033	1027.94	3552.18
AZE	Azerbaijan	2060	1	154534	33225.6	39472.1	492.71		4602.4	86049.4	21.45			27.3	10191.5	98.43	453014	43.2	198824	1043.73	3632.19
AZE	Azerbaijan	2061		156231	33827.2	39363.7	496.02		4556.27	85551.1	21.27			27.15	10120.1	98.46	448610	43.85	199792	1060.47	3702.95
AZE	Azerbaijan	2062		157961	34401	39266.6	498.58		4514.74	84829.8	20.69			25.95	10061.5	98.5	444702	44.5	200906	1077.39	3787.4
AZE	Azerbaijan	2063		159781	34957.4	39184.9	501.12		4477.87	84127.9	20.55			25.84	10015.5	98.53	441205	45.15	202176	1094.34	3875.11
AZE	Azerbaijan	2064		161690	35494.3	39118.1	503.55		4445.72	83495.9	20.34			25.67	9981.8	98.57	438215	45.8	203614	1111.34	3963.23
AZE	Azerbaijan	2065		163697	36012.4	39066.5	505.93		4418.34	82939.6	20.16			25.53	9960.32	98.6	435648	46.45	205232	1128.35	4051.54
AZE	Azerbaijan	2066		165003	36548.1	38927.6	508.32		4353.42	82427.2	20			25.42	9892.63	98.63	429378	46.96	204437	1147.54	4118.16
AZE	Azerbaijan	2067		166341	37075.8	38802.5	510.26		4292.44	81409.6	19.66			25.1	9830.91	98.67	423535	47.47	203762	1166.92	4217.33
AZE	Azerbaijan	2068		167741	37600.9	38689.5	512.14		4235.41	80419.3	19.54			24.94	9775.23	98.7	418035	47.98	203215	1186.44	4319.54
AZE	Azerbaijan	2069		169199	38121	38587.7	513.85		4182.32	79486.6	19.33			24.74	9725.67	98.73	412920	48.49	202801	1206.1	4422.72
AZE	Azerbaijan	2070		170258	38531.3	38441.4	515.42		4110.96	78615.9	19.15			24.57	9682.33	98.76	405998	49.01	201478	1227.17	4512.08
AZE	Azerbaijan	2071		171293	39084.4	38301.1	517.04		4039.6	77482.9	19.11			25.09	9603.3	98.78	399032	49.43	199677	1248.62	4621.32
AZE	Azerbaijan	2072		172244	39602.5	38155.8	517.89		3968.24	76336	18.61			23.8	9530.33	98.8	392062	49.86	197856	1270.62	4732.58
AZE	Azerbaijan	2073		173011	40059.6	37994.6	518.77		3889.94	75152.6	18.55			23.8	9463.48	98.82	384404	50.29	195625	1293.48	4844.32
AZE	Azerbaijan	2074		173800	40501.9	37842.1	519.66		3814.34	73885.5	18.5			24.01	9402.85	98.84	377009	50.72	193463	1316.61	4967.49
AZE	Azerbaijan	2075		174615	40928.1	37696.1	520.57		3741.37	72671.6	18.47			23.88	9348.54	98.86	369872	51.15	191371	1340.01	5091.95
AZE	Azerbaijan	2076		175367	41482.8	37549	521.6		3667.08	71479.2	18.47			23.71	9263.29	98.86	362528	51.55	189038	1363.95	5217.14
AZE	Azerbaijan	2077		176070	42016.2	37401.6	521.69		3595.19	70259.9	17.9			22.37	9182.34	98.86	355420	51.95	186770	1388.38	5347.73
AZE	Azerbaijan	2078		176819	42550.6	37262.4	522.18		3525.62	69033.4	18.06			22.25	9105.62	98.87	348578	52.36	184601	1413.02	5485.85
AZE	Azerbaijan	2079		177577	43076.3	37128.6	522.53		3458.3	67861.9	17.91			21.94	9033.02	98.87	341922	52.76	182460	1438	5624.51
AZE	Azerbaijan	2080		178359	43596.9	37000.4	522.95		3393.17	66731.4	17.89			21.71	8964.47	98.87	335483	53.16	180381	1463.27	5765.39
AZE	Azerbaijan	2081		179252	44261.7	36888.2	523.37		3333.49	65620.8	17.83			21.49	8874.05	98.87	329582	53.52	178408	1488.55	5913.91
AZE	Azerbaijan	2082		180082	44904.5	36772.8	522.72		3275.6	64573.4	17.15			19.91	8787.5	98.87	323859	53.88	176489	1514.39	6058.7
AZE	Azerbaijan	2083		180953	45550.9	36664	522.4		3219.44	63510.4	17.24			19.85	8704.72	98.87	318306	54.24	174622	1540.46	6212.33
AZE	Azerbaijan	2084		181826	46190.3	36559	521.87		3164.97	62492.2	17.03			19.55	8625.63	98.87	312921	54.6	172807	1566.9	6366.54
AZE	Azerbaijan	2085		182722	46827.7	36458.4	521.42		3112.14	61506.2	16.97			19.36	8550.13	98.87	307697	54.96	171043	1593.63	6523.42
AZE	Azerbaijan	2086		183727	47583.1	36371.5	520.94		3064	60535.4	16.86			19.16	8460.67	98.88	302968	55.3	169439	1620.35	6688.8
AZE	Azerbaijan	2087		184666	48319.7	36281.2	519.45		3017.07	59618.9	16.2			17.8	8374.27	98.88	298328	55.64	167870	1647.67	6850.01
AZE	Azerbaijan	2088		185651	49066.4	36196.7	518.42		2971.31	58685.3	16.32			17.78	8290.81	98.89	293833	55.98	166334	1675.21	7021.37
AZE	Azerbaijan	2089		186637	49811.1	36115.8	517.25		2926.7	57792.8	16.13			17.48	8210.23	98.89	289421	56.32	164832	1703.13	7193.03
AZE	Azerbaijan	2090		187655	50562	36039.4	516.34		2883.2	56928.1	16.14			17.29	8132.44	98.9	285148	56.66	163362	1731.31	7368.05
AZE	Azerbaijan	2091		188598	51350.4	35961.2	515.57		2837.83	56079.2	16.1			17.06	8047.81	98.91	280690	56.99	161728	1760.16	7543.12
AZE	Azerbaijan	2092		189513	52135.9	35884.2	514.34		2793.51	55202.2	15.75			16.53	7965.02	98.91	276306	57.31	160096	1789.51	7727.57
AZE	Azerbaijan	2093		190478	52939.8	35812.2	513.65		2750.21	54326.7	15.92			16.39	7884.02	98.92	272051	57.64	158522	1819.07	7920.96
AZE	Azerbaijan	2094		191443	53748.1	35743.2	512.84		2707.9	53491	15.75			16.05	7804.77	98.93	267893	57.96	156950	1849.04	8114.34
AZE	Azerbaijan	2095		192435	54568.8	35677.8	512.27		2666.56	52680.5	15.78			15.84	7727.24	98.94	263829	58.29	155434	1879.31	8311.41
AZE	Azerbaijan	2096		193214	55378.6	35601.7	511.8		2620.01	51882.9	15.73			15.56	7645.05	98.95	259250	58.59	153506	1910.79	8501.89
AZE	Azerbaijan	2097		193952	56183.1	35527.1	510.75		2574.54	51010.3	15.35			15.52	7564.39	98.96	254776	58.88	151589	1942.86	8712.02
AZE	Azerbaijan	2098		194749	57010.8	35457.5	510.34		2530.15	50137.2	15.59			15.41	7485.21	98.97	250409	59.18	149734	1975.16	8933.62
AZE	Azerbaijan	2099		195520	57837.1	35390.7	509.5		2486.8	49306.1	15.29			15.02	7407.48	98.97	246119	59.48	147915	2008.04	9153.41
AZE	Azerbaijan	2100		196322	58678.6	35328.3	508.9		2444.46	48492	15.33			14.88	7331.17	98.98	241953	59.78	146130	2041.31	9379.46
BHS	Bahamas, The	1980		5574.71	27887.3	2455.26	12.77		90.24		15.94			25.79	210.59	46.09	4159.16	6.03	544.147
BHS	Bahamas, The	1981		5060.37	24758	2993.37	12.85		93.85		16.75			23.86	215.32	47.54	4461.63	6.35	595.947
BHS	Bahamas, The	1982		5399.36	25833.3	3036.16	13.1		97.46		18.93			27.7	220.18	48.99	4774.57	6.68	651.033
BHS	Bahamas, The	1983		5593.58	26178.4	2910.32	13.32		101.07		17.93			28.88	225.1	50.43	5096.96	7.01	708.501
BHS	Bahamas, The	1984		6386.25	29261.9	3129.74	13.54		104.69		16			21.63	229.91	51.88	5431.32	7.34	768.425
BHS	Bahamas, The	1985		6694.65	30064.8	3288.16	13.91		108.3		17.57			24.69	234.58	53.33	5775.64	7.67	830.661
BHS	Bahamas, The	1986		6814.96	30036.4	3840.34	14.24		111.91		17.2			24.34	239.02	54.49	6097.98	7.85	878.494
BHS	Bahamas, The	1987		7018.35	30393.1	4144.47	14.7		115.52		18.72			24.31	243.26	55.65	6428.69	8.02	926.47
BHS	Bahamas, The	1988		7180.45	30569.1	4650.96	15.52		119.13		23.7			24.11	247.45	56.81	6767.78	8.2	976.866
BHS	Bahamas, The	1989		7663.51	32070	5383.39	16.79		122.74		28.67			23.91	251.74	57.98	7116.47	8.38	1028.56
BHS	Bahamas, The	1990		7541.18	31005.2	5988.25	17.71		126.35	4609.41	25.63			24.32	256.23	59.14	7472.34	8.56	1081.56	1711.23	3288.94
BHS	Bahamas, The	1991		7225.82	29164.5	6083.53	18.49		129.96	7002.57	25.41			19.91	261.01	59.98	7795	8.98	1167.04	1588.81	1980.94
BHS	Bahamas, The	1992		6949.39	27519.4	5072.4	19.19		133.58	9395.74	26.13			21.66	266.03	60.82	8124.34	9.4	1255.65	1484.49	1348.53
BHS	Bahamas, The	1993		6970.78	27091.2	5458.45	19.53		137.48	11788.9	21.33			20.45	271.07	61.66	8477.02	9.82	1350.05	1452.46	1063.21
BHS	Bahamas, The	1994		7190.29	27459.6	5952.3	20.1		141.09	14182.1	24.18			19.8	275.85	62.5	8818.12	10.24	1444.76	1459.44	899.75
BHS	Bahamas, The	1995		7505.13	28219	6546.83	20.8		144.41	16575.2	25.44			18.05	280.18	63.33	9145.49	10.67	1540.85	1485.37	779.7
BHS	Bahamas, The	1996		7822.11	29017.2	6295.44	21.72		146.65	18968.4	27.69			16.04	283.98	64.15	9407.6	10.86	1592.62	1515.46	679.7
BHS	Bahamas, The	1997		7983.42	29267	7012.66	22.66		149.05	21361.5	28.12			30.61	287.36	64.97	9683.78	11.05	1647	1510.17	614.03
BHS	Bahamas, The	1998		8359.96	30306	7332.82	23.9		151.91	23754.7	31.16			29.94	290.6	65.78	9992.64	11.24	1707.47	1530.75	613.38
BHS	Bahamas, The	1999		8957.2	32088.7	7563.18	24.95		154.59	26147.9	27.68			32.8	294.06	66.6	10295.7	11.43	1766.96	1604.63	562.57
BHS	Bahamas, The	2000		9328.86	32973.6	7850.34	26.06		157.29	28541	28			33.45	298.05	67.41	10602.9	11.63	1829.28	1640.94	493.98
BHS	Bahamas, The	2001		9573.81	33328	8562.14	26.93		160.86	29012.7	25.4			29.81	302.62	68.16	10964.2	11.71	1883.67	1636.55	514.72
BHS	Bahamas, The	2002		9832.74	33668.8	8121.02	27.57		164.4	29506.5	22.9			33.72	307.66	68.9	11327.2	11.8	1939.92	1643.78	519.99
BHS	Bahamas, The	2003		9708.38	32662.7	8429.59	28.15		167.64	29270	23.04			32.37	313.12	69.64	11674.4	11.89	1993.24	1591.37	516.08
BHS	Bahamas, The	2004		9794.09	32354.8	8980.06	28.62		170.91	29433.1	22.02			31.49	318.89	70.38	12028.6	11.97	2045.79	1576.29	516.8
BHS	Bahamas, The	2005		10126.6	32840.1	9459.92	29.55		174.33	30061.2	26.14			30.82	324.85	71.12	12398.3	12.06	2102.42	1592.09	522.85
BHS	Bahamas, The	2006		10381.5	33037.7	10529.5	31.13		178.61	30537.5	32.34			28.23	331.03	71.79	12822.4	12.15	2170.11	1579.92	526.85
BHS	Bahamas, The	2007		10531.7	32884.3	10283.6	32.36		182.67	30816.2	29.38			29.49	337.39	72.46	13236.3	12.24	2235.88	1559.97	528.29
BHS	Bahamas, The	2008		10286.9	31532	10682.3	33.33		186.38	30361.3	28.29			27.56	343.68	73.13	13630	12.33	2298.07	1489.96	520.96
BHS	Bahamas, The	2009		9857.42	29703.8	9493.16	33.97		189.84	29553.3	26.77			26.74	349.6	73.8	14010.2	12.42	2357.81	1402.4	509.36
BHS	Bahamas, The	2010		10009.1	29707.4	9879.5	34.6		193.54	29840.1	26.69			25.8	354.94	74.47	14412.9	12.51	2421.19	1397.58	510.5
BHS	Bahamas, The	2011		10070.5	29658.8	10070.5	35.38		197.19	29955.6	28.37			23.27	357.7	74.75	14740	12.64	2492.48	1379.22	509.49
BHS	Bahamas, The	2012		10381.3	30315.5	10670.6	36.41		201.13	30537.2	30.55			23.52	360.75	75.04	15092.8	12.76	2566.42	1390.7	513.74
BHS	Bahamas, The	2013		10074.9	29149.5	11438.5	37.04		205.03	29963.9	29.95			25.22	364.11	75.33	15444.9	12.89	2642.84	1325.72	504.56
BHS	Bahamas, The	2014		10149	29071.4	11157.2	37.95		208.88	30103.3	29.08			20.86	367.77	75.61	15793.4	13.02	2719.62	1309.41	503.51
BHS	Bahamas, The	2015		10209.7	28931.3	12827.1	38.09		212.61	30103.3	28.92			23.29	371.76	75.9	16137.1	13.15	2795.82	1300.2	504.31
BHS	Bahamas, The	2016		10255.3	28830.6	12996.9	38.28		216.36	30103.3	28.45			23.07	374.72	76.52	16555.9	13.58	2938.17	1288.94	504.14
BHS	Bahamas, The	2017	1	10262.1	28601.2	14130.1	38.68		219.83	30103.3	28.54			23.14	377.98	77.14	16957.7	14.01	3079.82	1272.41	501.66
BHS	Bahamas, The	2018	1	10325.8	28510	13546.4	39.26		223.06	30442.7	28.23			23.23	381.54	77.77	17347.4	14.44	3220.99	1262.79	495.81
BHS	Bahamas, The	2019	1	10396.9	28417.4	13019.5	39.83		226.29	30507.1	28.38			23.5	385.42	78.39	17738.9	14.87	3364.93	1254.1	495.63
BHS	Bahamas, The	2020	1	10491.6	28367	12565.9	40.4		229.61	30941.2	28.4			23.47	389.63	79.01	18141.5	15.31	3515.33	1246.29	496.57
BHS	Bahamas, The	2021	1	10569.5	28368.9	12135.8	40.91		232.25	31386.1	28.03			23.53	392.49	79.97	18573	16	3716	1239.81	496.33
BHS	Bahamas, The	2022	1	10662.6	28387.5	11775.5	41.42		235.12	31713.9	28			23.63	395.69	80.93	19028.3	16.69	3924.15	1234.41	499.02
BHS	Bahamas, The	2023	1	10763.5	28401.8	11458.8	41.9		238.06	32030.9	27.79			23.64	399.23	81.88	19492.4	17.38	4137.48	1230.08	502.15
BHS	Bahamas, The	2024	1	10863.4	28387.8	11167.2	42.35		240.8	32325.9	27.6			23.62	403.14	82.84	19947.9	18.07	4351.26	1226.69	505.38
BHS	Bahamas, The	2025	1	10957.7	28334	10890.8	42.79		243.23	32583.8	27.42			23.55	407.41	83.8	20382.7	18.76	4562.99	1224.13	508.69
BHS	Bahamas, The	2026	1	11049.1	28392.2	10625.5	43.21		245.45	32830.9	27.24			23.46	409.97	84.82	20819.1	19.71	4837.82	1222.28	511.65
BHS	Bahamas, The	2027	1	11136.8	28415.2	10368.6	43.63		247.39	33076.2	27.24			23.64	412.88	85.85	21238.4	20.65	5108.6	1221.17	513.98
BHS	Bahamas, The	2028	1	11221.7	28405.4	10123.1	44.02		249.11	33305.7	27.06			23.57	416.18	86.87	21640.2	21.59	5378.28	1220.84	515.93
BHS	Bahamas, The	2029	1	11307.9	28372.8	9893.46	44.4		250.71	33511	26.9			23.52	419.86	87.89	22034.9	22.53	5648.5	1221.33	517.81
BHS	Bahamas, The	2030	1	11398.1	28323.8	9682.16	44.76		252.26	33692.9	26.75			23.48	423.94	88.92	22431	23.47	5920.54	1222.69	519.69
BHS	Bahamas, The	2031	1	11501.1	28404.8	9495.76	45.1		254.03	33816.5	26.58			23.46	426.55	89.2	22659.5	24.14	6132.28	1224.93	522.29
BHS	Bahamas, The	2032	1	11613.2	28490.1	9331.97	45.41		255.91	33962.8	26.24			23.54	429.41	89.48	22898.8	24.81	6349.13	1228.01	524.99
BHS	Bahamas, The	2033	1	11735.5	28581.9	9186.95	45.72		257.89	34123.6	26.07			23.51	432.55	89.76	23148.2	25.47	6568.46	1231.82	527.99
BHS	Bahamas, The	2034	1	11867.7	28678.1	9057.52	46.01		259.98	34305.9	25.89			23.48	435.95	90.04	23408.6	26.14	6795.88	1236.27	531.11
BHS	Bahamas, The	2035	1	12009.4	28776.8	8940.8	46.3		262.2	34511.8	25.7			23.45	439.64	90.33	23684.5	26.81	7029.58	1241.27	534.29
BHS	Bahamas, The	2036	1	12123.4	28901.5	8803.49	46.59		263.39	34750.6	25.52			23.42	441.9	90.58	23857.9	27.52	7248.49	1246.81	535.42
BHS	Bahamas, The	2037	1	12243.3	29025.5	8678.13	46.86		264.66	34916.2	25.26			23.38	444.36	90.84	24041.7	28.23	7471.35	1252.75	538.18
BHS	Bahamas, The	2038	1	12370.6	29151.5	8562.26	47.11		266.01	35104.1	25.07			23.35	447.04	91.1	24233.5	28.94	7698.33	1259.18	540.91
BHS	Bahamas, The	2039	1	12506	29280.3	8456.19	47.37		267.46	35316.2	24.88			23.31	449.95	91.36	24435.1	29.65	7930.19	1266.12	543.6
BHS	Bahamas, The	2040	1	12649.9	29412.9	8360.29	47.61		268.99	35551.7	24.68			23.27	453.07	91.62	24644.9	30.36	8166.54	1273.59	546.29
BHS	Bahamas, The	2041	1	12773.8	29586.7	8253.38	47.86		269.73	35806.6	24.52			23.23	454.82	91.82	24766.6	31.11	8391.3	1281.64	547.59
BHS	Bahamas, The	2042	1	12904.4	29761.9	8158.27	48.08		270.55	35998.8	24.23			23.15	456.77	92.03	24898.7	31.86	8619.72	1290.18	550.35
BHS	Bahamas, The	2043	1	13043.6	29942	8072.92	48.3		271.45	36205.5	24.07			23.1	458.92	92.23	25035.8	32.62	8854.7	1299.25	553.25
BHS	Bahamas, The	2044	1	13191.4	30126.7	7996.71	48.52		272.43	36432.2	23.89			23.05	461.28	92.44	25183.4	33.37	9090.99	1308.84	556.2
BHS	Bahamas, The	2045	1	13348.3	30316.1	7929.23	48.73		273.52	36679.9	23.71			22.99	463.84	92.64	25338.9	34.12	9332.5	1318.93	559.19
BHS	Bahamas, The	2046	1	13464.6	30503.4	7837.12	48.95		273.24	36952.2	23.54			22.93	465.01	92.82	25362.1	34.87	9527.88	1329.6	559.72
BHS	Bahamas, The	2047	1	13587.1	30692.4	7755.77	49.16		273.03	37112.3	23.35			22.88	466.36	93	25391.8	35.61	9722.6	1340.7	562.54
BHS	Bahamas, The	2048	1	13716.4	30883.8	7681.59	49.36		272.87	37289.5	23.19			22.82	467.87	93.18	25426	36.35	9918.82	1352.3	565.37
BHS	Bahamas, The	2049	1	13852.6	31077.7	7614.38	49.56		272.78	37484.6	23.02			22.76	469.57	93.36	25466.7	37.09	10117.4	1364.4	568.2
BHS	Bahamas, The	2050	1	13996.2	31274.4	7554.04	49.75		272.74	37697.2	22.86			22.7	471.45	93.54	25512.1	37.83	10317.8	1377	571.04
BHS	Bahamas, The	2051	1	14105.7	31483.5	7475.65	49.93		271.65	37926.6	22.64			22.63	471.99	93.67	25445.5	38.46	10447.7	1390.19	571.93
BHS	Bahamas, The	2052	1	14220.9	31693.1	7406.07	50.1		270.61	38061.1	22.44			22.52	472.69	93.8	25383.2	39.08	10575.4	1403.81	574.76
BHS	Bahamas, The	2053	1	14341.8	31903.5	7342.45	50.26		269.65	38208.2	22.25			22.45	473.57	93.93	25328.2	39.71	10707.8	1417.92	577.62
BHS	Bahamas, The	2054	1	14468.8	32114.6	7284.52	50.41		268.74	38368.9	22.06			22.37	474.62	94.06	25277.7	40.34	10841	1432.51	580.51
BHS	Bahamas, The	2055	1	14601.8	32326.1	7231.99	50.55		267.91	38543.5	21.87			22.3	475.85	94.19	25234.4	40.96	10973.6	1447.58	583.41
BHS	Bahamas, The	2056	1	14709.3	32568.9	7166.98	50.68		266.33	38732.8	21.67			22.22	475.78	94.31	25117.6	41.54	11063.3	1463.16	584.83
BHS	Bahamas, The	2057	1	14818.4	32804.1	7107.16	50.76		264.81	38853.1	21.23			21.99	475.88	94.42	25003.4	42.13	11156.4	1479.16	587.55
BHS	Bahamas, The	2058	1	14933.2	33039.9	7052.45	50.84		263.35	38976.8	21.08			21.96	476.14	94.54	24897.1	42.71	11247.7	1495.62	590.45
BHS	Bahamas, The	2059	1	15052.9	33274.5	7002.17	50.91		261.97	39114.1	20.86			21.88	476.57	94.65	24795.5	43.29	11340.7	1512.55	593.32
BHS	Bahamas, The	2060	1	15178	33508.4	6956.3	50.96		260.65	39263.1	20.66			21.8	477.18	94.77	24701.8	43.88	11437.3	1529.96	596.22
BHS	Bahamas, The	2061		15283.3	33800.5	6901.73	51.01		258.77	39424.2	20.49			21.74	476.34	94.87	24549.5	44.42	11494.6	1547.89	597.97
BHS	Bahamas, The	2062		15389.7	34084.3	6851.04	51.02		256.96	39532.1	20.04			21.28	475.66	94.97	24403.5	44.97	11555.5	1566.27	600.72
BHS	Bahamas, The	2063		15502	34370	6805.01	51.02		255.22	39641.4	19.91			21.25	475.15	95.08	24266.3	45.51	11615.1	1585.13	603.69
BHS	Bahamas, The	2064		15619.3	34655	6762.79	51.01		253.55	39764.5	19.7			21.15	474.81	95.18	24132.9	46.06	11678.5	1604.48	606.64
BHS	Bahamas, The	2065		15742.1	34940	6724.5	51		251.95	39898.9	19.53			21.07	474.63	95.28	24005.8	46.6	11740.9	1624.31	609.62
BHS	Bahamas, The	2066		15846.5	35279.3	6678.62	50.99		249.87	40046	19.36			21	473.19	95.37	23830.1	47.09	11766.4	1644.68	611.52
BHS	Bahamas, The	2067		15952.2	35613.3	6635.84	50.94		247.86	40145	18.98			20.5	471.88	95.46	23660.7	47.57	11790.7	1665.52	614.34
BHS	Bahamas, The	2068		16063.5	35950.8	6596.9	50.89		245.91	40246.3	18.86			20.46	470.71	95.56	23499.2	48.05	11816	1686.84	617.36
BHS	Bahamas, The	2069		16179	36288.9	6560.92	50.83		244.02	40360.2	18.66			20.35	469.68	95.65	23340.5	48.54	11844.7	1708.67	620.33
BHS	Bahamas, The	2070		16299.3	36628.4	6527.98	50.77		242.19	40483.8	18.48			20.27	468.78	95.74	23187.3	49.02	11872.2	1731	623.33
BHS	Bahamas, The	2071		16375.5	36955.1	6475.98	50.71		239.4	40617.8	18.3			20.18	466.81	95.82	22939.3	49.45	11838.3	1753.92	624.15
BHS	Bahamas, The	2072		16453	37278.4	6428.19	50.62		236.67	40640.8	18.04			20.24	464.95	95.9	22696.7	49.87	11802.7	1777.27	627.03
BHS	Bahamas, The	2073		16534.7	37604.9	6383.31	50.54		234	40666.5	17.97			20.2	463.2	95.98	22459.3	50.3	11770.2	1801.13	630.07
BHS	Bahamas, The	2074		16620	37933.2	6340.92	50.46		231.39	40702.1	17.85			20.1	461.56	96.06	22227.3	50.73	11738.4	1825.5	633.08
BHS	Bahamas, The	2075		16710.3	38265.7	6301.32	50.39		228.83	40746.1	17.81			20.01	460.04	96.14	21999.7	51.16	11706.9	1850.39	636.16
BHS	Bahamas, The	2076		16785.3	38653.4	6255.98	50.34		225.94	40801.1	17.8			19.9	457.47	96.22	21739.9	51.55	11647.2	1875.84	638.36
BHS	Bahamas, The	2077		16858	39030	6211.33	50.24		223.1	40818.3	17.37			19.26	455.02	96.29	21482.3	51.95	11590	1901.79	641.15
BHS	Bahamas, The	2078		16938.8	39419.5	6170.88	50.18		220.33	40829.3	17.54			19.3	452.68	96.37	21233.2	52.35	11534.3	1928.25	644.43
BHS	Bahamas, The	2079		17022.7	39809.7	6132.1	50.12		217.63	40859.6	17.41			19.09	450.46	96.44	20988.2	52.74	11477.8	1955.27	647.49
BHS	Bahamas, The	2080		17111.7	40205.5	6095.85	50.07		214.98	40896.6	17.4			19	448.36	96.52	20749.9	53.14	11424	1982.83	650.65
BHS	Bahamas, The	2081		17184	40651.2	6053.43	50.04		212.02	40945.3	17.35			18.88	445.32	96.58	20476.9	53.49	11340.9	2010.99	652.85
BHS	Bahamas, The	2082		17252.4	41084.4	6010.82	49.94		209.12	40953.4	16.89			18.27	442.38	96.65	20211.4	53.85	11261.1	2039.68	655.64
BHS	Bahamas, The	2083		17327.6	41530.2	5971.5	49.88		206.28	40952.1	17.01			18.35	439.53	96.72	19951.4	54.2	11180.4	2068.92	658.92
BHS	Bahamas, The	2084		17404	41975.5	5932.96	49.8		203.5	40966.5	16.82			18.15	436.79	96.78	19694.7	54.56	11103	2098.74	661.96
BHS	Bahamas, The	2085		17484.5	42426.9	5896.3	49.73		200.78	40983.4	16.79			18.1	434.14	96.85	19445.5	54.91	11024.8	2129.13	665.14
BHS	Bahamas, The	2086		17550.6	42961.2	5854.53	49.67		197.84	41009.6	16.69			17.99	430.36	96.91	19172.7	55.22	10924.7	2160.14	667.51
BHS	Bahamas, The	2087		17609.7	43478.7	5811.19	49.52		194.96	41001.3	16.11			16.99	426.67	96.97	18905.3	55.54	10828.1	2191.73	670.23
BHS	Bahamas, The	2088		17676	44014	5771.1	49.41		192.13	40976.8	16.27			17.16	423.07	97.03	18642.4	55.86	10732.4	2223.88	673.59
BHS	Bahamas, The	2089		17743	44550.9	5731.39	49.29		189.36	40968.8	16.09			16.92	419.56	97.09	18385	56.17	10636.4	2256.63	676.68
BHS	Bahamas, The	2090		17815	45100.2	5693.69	49.2		186.65	40962.1	16.14			16.88	416.13	97.15	18133	56.49	10543.9	2289.99	679.97
BHS	Bahamas, The	2091		17879.3	45735.7	5653.4	49.11		183.83	40966.8	16.11			16.72	411.83	97.2	17868.3	56.77	10436	2323.98	682.71
BHS	Bahamas, The	2092		17938	46360.3	5611.64	48.96		181.06	40953.7	15.64			15.7	407.61	97.25	17608.1	57.05	10329.5	2358.58	685.55
BHS	Bahamas, The	2093		18004.7	47009.6	5573.08	48.87		178.34	40927.6	15.85			15.84	403.48	97.3	17352.5	57.33	10224.2	2393.79	689.02
BHS	Bahamas, The	2094		18071.9	47664	5534.71	48.76		175.67	40919.6	15.69			15.56	399.42	97.35	17101.5	57.61	10120.3	2429.66	692.17
BHS	Bahamas, The	2095		18136.3	48314.7	5495.49	48.68		172.95	40912.7	15.74			15.51	395.45	97.41	16847.1	57.9	10013.8	2466.19	695.18
BHS	Bahamas, The	2096		18201.1	49061.4	5456.8	48.62		170.23	40899.2	15.77			15.59	390.82	97.45	16588.9	58.15	9898.87	2503.39	698.34
BHS	Bahamas, The	2097		18251.9	49777.9	5413.54	48.46		167.52	40886.2	15.14			14.49	386.27	97.5	16333.2	58.41	9784.84	2541.27	700.88
BHS	Bahamas, The	2098		18311	50524.1	5373.43	48.37		164.82	40841.9	15.47			14.9	381.8	97.55	16078.2	58.67	9669.99	2579.75	704.43
BHS	Bahamas, The	2099		18366.9	51268.8	5332.03	48.25		162.18	40816	15.19			14.59	377.4	97.59	15827.1	58.92	9555.65	2618.9	707.48
BHS	Bahamas, The	2100		18427.2	52033.2	5291.92	48.16		159.59	40783.1	15.27			14.66	373.08	97.64	15582.4	59.18	9444.54	2658.64	710.89
BHR	Bahrain	1980		8366.59		7209.65	24.03				30.82			55		38.78	0	8.74	0
BHR	Bahrain	1981		7921.76	37777.8	8466.46	24.9		149.63		29.18			52.73	374.12	40.1	6000.16	9.36	1400.54
BHR	Bahrain	1982		7323.18	33852.5	9812.43	25.82		153.13		32.97			48.48	385.95	41.43	6344.18	9.99	1529.77
BHR	Bahrain	1983		7790.13	35057.5	10158.3	27.47		156.64		41.02			47.59	396.45	42.75	6696.36	10.61	1661.95
BHR	Bahrain	1984		8179.92	35837.1	10312.4	29.42		160.15		44.06			45.22	407.23	44.08	7059.41	11.23	1798.48
BHR	Bahrain	1985		7790.7	33139.4	16260.1	30.29		163.66		33.76			47.58	419.43	45.4	7430.16	11.86	1941.01
BHR	Bahrain	1986		7882.86	32444.6	10823.4	31.01		169.73		32.25			40.52	433.48	47.25	8019.74	12.08	2050.34
BHR	Bahrain	1987		8702.6	34581.8	11343	31.11		175.79		22.53			40.43	448.98	49.1	8631.29	12.3	2162.22
BHR	Bahrain	1988		9311.78	35712.6	10757.9	31.05		189.53		19.33			38.04	465.2	50.95	9656.55	12.53	2374.81
BHR	Bahrain	1989		9345.68	34659.2	11406.9	31.03		203.27		19.81			35.65	481.08	52.8	10732.7	12.75	2591.69
BHR	Bahrain	1990		9760.44	35113.8	11374.6	31.02		217.01	37390.6	18.93			37.38	495.93	54.65	11859.6	12.98	2816.79	1306.85	379.58
BHR	Bahrain	1991		10856.5	37997.1	13449.1	31.31		222.23	36806.3	19.79			17.96	509.76	55.69	12376	12.83	2851.21	1416.46	453.98
BHR	Bahrain	1992		11582.8	39506.8	14139.1	31.93		229.92	40493.4	21.62			17.06	523.08	56.73	13043.4	12.68	2915.39	1466.67	441.03
BHR	Bahrain	1993		13073.5	43499.4	16033.5	33.05		238.57	42676.3	23.23			21.45	536.21	57.77	13782.2	12.54	2991.67	1591.54	490.48
BHR	Bahrain	1994		13040.9	42334.4	16699.1	33.67		247.96	45362.7	19.94			26.84	549.59	58.81	14582.5	12.39	3072.22	1536.35	461.57
BHR	Bahrain	1995		13553.4	42897	17950.8	34		257.7	35214	17.33			26.13	563.7	59.84	15420.8	12.25	3156.82	1545.55	644.03
BHR	Bahrain	1996		14110.4	43505.3	20444.1	33.71		263.97	35202.2	12.38			26.12	578.66	60.73	16030.9	11.98	3162.36	1588.29	657.39
BHR	Bahrain	1997		14546.9	43624.6	17759.1	33.43		271.27	39682.2	11.98			27.02	594.93	61.62	16715.7	11.71	3176.57	1610.65	600.24
BHR	Bahrain	1998		15243.6	44316.1	18499	33.56		280.02	41692	14.03			22.14	613.7	62.51	17504.1	11.44	3203.43	1642.65	641.56
BHR	Bahrain	1999		15899.1	44562.9	16786.4	33.7		291.15	41308.8	13.58			23.82	636.54	63.4	18458.9	11.17	3252.15	1668.78	645.21
BHR	Bahrain	2000		16741.8	44942.9	14859.1	34.43		305.45	43629.6	16.39			39.13	664.61	64.29	19637.4	10.91	3332.46	1697.63	596.58
BHR	Bahrain	2001		17158.8	43887.2	15360.6	35.27		321.35	44834.6	16.97			35.9	697.55	63.74	20482.8	10.68	3432.02	1662.99	612.79
BHR	Bahrain	2002		17733.4	43037.6	17556.4	37.25		349.64	46488	23.11			37.23	735.14	63.18	22090.3	10.44	3650.24	1593.98	609.6
BHR	Bahrain	2003		18850	43187.9	17517.8	39.46		378.57	49319.3	23.57			39.77	778.71	62.63	23709.8	10.21	3865.2	1575.39	609.75
BHR	Bahrain	2004		20165.9	43355.6	19777	41.64		419.61	49506.6	22.51			36.99	829.85	62.07	26045.2	9.98	4187.71	1542.18	655.61
BHR	Bahrain	2005		21530.9	43202.6	19298.2	44.67		460.65	56845.3	25.69			46.21	889.16	61.52	28339.2	9.75	4491.34	1512.05	600.17
BHR	Bahrain	2006		22923.3	42672.3	21123	48.75		501.7	60898.8	29.5			52.56	958.42	60.88	30543.5	9.47	4751.1	1477.7	593.93
BHR	Bahrain	2007		24824.5	42754.3	24284.6	54.15		556.74	63722.9	33.55			56.29	1035.92	60.25	33543.6	9.19	5116.44	1441.3	616.27
BHR	Bahrain	2008		26374.1	42215	23254.8	60.01		614.34	69080.1	34.52			54.22	1114.65	59.61	36620.8	8.92	5479.91	1386.78	599.54
BHR	Bahrain	2009		27044.1	40714.8	25805.1	63.24		668.42	67092.1	25.26			45.11	1185.07	58.98	39423.4	8.64	5775.15	1318.94	636.47
BHR	Bahrain	2010		28216.9	40570.6	27824.5	66.8		714.13	69358	26.05			45.89	1240.86	58.34	41662.3	8.36	5970.13	1292.79	640.63
BHR	Bahrain	2011		28776.6	40175.2	28776.6	68.85		726.96	69376.6	21.07			47.08	1277.93	59.33	43130.5	9.22	6702.57	1290.44	652.38
BHR	Bahrain	2012		29849.5	40430.9	31778.2	72.73		739.47	68757.9	24.61			41.04	1317.19	60.32	44604.8	10.08	7453.86	1300.74	684.97
BHR	Bahrain	2013		31466.4	41316.9	32830.7	76.16		747.06	75029.8	25.58			42.93	1358.77	61.32	45809.7	10.94	8172.84	1344.02	654.37
BHR	Bahrain	2014		32835.2	41761.1	35517.8	79.99		758.1	77523.6	26.3			45.04	1402.8	62.31	47237.2	11.8	8945.58	1368.27	658.56
BHR	Bahrain	2015		33775.3	41574.9	35326.8	83.31		777.9	77523.6	26.66			43.65	1449.42	63.3	49241.1	12.65	9840.43	1365.6	677.11
BHR	Bahrain	2016		34948.5	41152	37162.8	87.31		817.61	77523.6	26.55			41.46	1515.18	64.69	52891.2	13.87	11340.3	1345.51	700.94
BHR	Bahrain	2017	1	36277.8	40811.6	40228.1	92.41		869.25	77523.6	26.89			40.52	1585.93	66.08	57440	15.08	13108.3	1315.38	728.24
BHR	Bahrain	2018	1	38857.7	41711.1	41930	96.6		927	83704.4	26.85			40.94	1662.08	67.47	62544.7	16.3	15110.1	1329.94	717.22
BHR	Bahrain	2019	1	41438.1	42389.3	43558.2	101.54		978.77	88178.1	27.61			45.66	1744.09	68.86	67398.1	17.51	17138.3	1345.54	723.31
BHR	Bahrain	2020	1	43847.5	42690.6	44843.9	106.96		1022.89	93314.5	27.78			44.58	1832.48	70.25	71858	18.73	19158.7	1358.16	728.91
BHR	Bahrain	2021	1	45755.3	43342.1	45593.1	112.56		1046.67	98625.2	27.42			42.82	1883.47	71.85	75203.2	20.06	20996.2	1372.76	723.54
BHR	Bahrain	2022	1	47606.4	43748.3	46326	118.45		1065.59	103146	27.62			44.02	1941.47	73.45	78267.6	21.4	22803.6	1388.34	724.43
BHR	Bahrain	2023	1	49426.7	43940.9	47037.9	124.4		1081.49	107843	27.43			42.8	2006.87	75.06	81176.6	22.73	24582.3	1405.07	723.44
BHR	Bahrain	2024	1	51311.9	44010.5	47814.8	130.4		1097.59	112681	27.23			41.7	2080.12	76.66	84141.2	24.06	26408	1422.81	722.53
BHR	Bahrain	2025	1	53327.5	44012.4	48704.2	136.46		1115.74	117771	27.06			40.95	2161.73	78.27	87329	25.4	28339.8	1441.5	721.84
BHR	Bahrain	2026	1	55206.1	44373.1	49447.4	142.62		1127.4	122945	26.9			40.43	2219.7	79.93	90113.1	26.83	30248.1	1461.6	718.29
BHR	Bahrain	2027	1	57274.4	44747.3	50365.8	149.01		1142.04	127472	27.09			41.66	2283.6	81.59	93179	28.27	32285.5	1482.62	721.71
BHR	Bahrain	2028	1	59491.8	45091.8	51402.9	155.54		1158.42	132141	27			41.46	2353.89	83.25	96438.5	29.7	34405.1	1504.9	725.58
BHR	Bahrain	2029	1	61824.7	45372.5	52531.7	162.21		1175.17	136866	26.9			41.1	2431.06	84.91	99783.7	31.13	36583	1528.62	729.79
BHR	Bahrain	2030	1	64247.7	45564.9	53734.8	169.04		1191.28	141582	26.78			40.6	2515.67	86.57	103129	32.57	38800	1553.97	734.19
BHR	Bahrain	2031	1	67112.7	46752.3	55310.1	176		1215.93	146272	26.62			40.01	2561.11	87.06	105859	33.3	40490.5	1580.82	742.84
BHR	Bahrain	2032	1	70200.6	47981	57040.4	183.39		1242.47	151997	26.74			43.22	2610.34	87.55	108778	34.04	42293.7	1608.78	747.74
BHR	Bahrain	2033	1	73509.4	49238.3	58910.9	191.12		1271	158275	26.69			42.91	2663.58	88.05	111912	34.77	44192.7	1637.65	751.85
BHR	Bahrain	2034	1	77046.3	50517.8	60917	199.19		1301.6	165074	26.58			42.55	2721.03	88.54	115244	35.51	46219.8	1667.29	755.46
BHR	Bahrain	2035	1	80819.9	51813.3	63052	207.63		1334.38	172378	26.46			42.16	2782.94	89.04	118813	36.24	48357.9	1697.53	758.77
BHR	Bahrain	2036	1	84253.6	53181.4	64847.6	216.44		1355.36	180128	26.32			41.72	2826.54	89.52	121332	37.09	50270.3	1728.9	755.98
BHR	Bahrain	2037	1	87861.9	54551.7	66753.5	225.44		1377.81	186968	26.1			41.4	2873.55	90.01	124017	37.93	52260.3	1760.67	759.51
BHR	Bahrain	2038	1	91666.6	55929.3	68757	234.7		1401.8	194100	25.93			40.92	2924.14	90.49	126849	38.78	54361.8	1793.06	763.34
BHR	Bahrain	2039	1	95684.1	57315	70871.6	244.23		1427.39	201581	25.75			40.45	2978.5	90.98	129864	39.63	56567.5	1826.14	767.33
BHR	Bahrain	2040	1	99933.8	58710.7	73112.5	254.04		1454.68	209454	25.57			39.99	3036.84	91.46	133045	40.47	58870.9	1860	771.44
BHR	Bahrain	2041	1	103779	60209.2	75006.4	264.18		1469.78	217791	25.41			39.51	3075.18	91.86	135014	41.3	60701.9	1895.37	769.75
BHR	Bahrain	2042	1	107799	61711.3	77030.8	274.42		1486.05	225151	25.13			39.16	3116.55	92.26	137103	42.13	62607.3	1931.5	773.58
BHR	Bahrain	2043	1	112019	63224	79168.3	284.87		1503.54	232850	24.97			38.66	3161.09	92.65	139303	42.96	64592.1	1968.52	777.46
BHR	Bahrain	2044	1	116452	64745.4	81423.8	295.55		1522.3	240933	24.79			38.18	3208.96	93.05	141650	43.79	66661.5	2006.43	781.28
BHR	Bahrain	2045	1	121110	66274.6	83804.2	306.46		1542.39	249416	24.6			37.69	3260.32	93.45	144136	44.61	68806	2045.21	785.09
BHR	Bahrain	2046	1	125481	68008.7	85947.1	317.65		1554.09	258304	24.42			37.2	3291.83	93.77	145727	45.41	70571.2	2085.35	785.06
BHR	Bahrain	2047	1	130039	69750	88219.8	329		1566.77	266450	24.23			36.78	3326.25	94.09	147417	46.21	72400.4	2126.3	788.92
BHR	Bahrain	2048	1	134799	71498.4	90608.2	340.53		1580.45	274916	24.05			36.26	3363.7	94.41	149210	47	74281.1	2168.2	792.87
BHR	Bahrain	2049	1	139776	73252.9	93121.8	352.26		1595.19	283729	23.85			35.72	3404.35	94.73	151112	47.8	76250.1	2211.07	796.87
BHR	Bahrain	2050	1	144986	75013	95772	364.19		1611.04	292918	23.66			35.19	3448.37	95.05	153129	48.59	78280.4	2254.94	800.92
BHR	Bahrain	2051	1	149992	77048.2	98268.1	376.31		1620.87	302518	23.43			34.72	3473.2	95.22	154339	49.23	79795.4	2300.22	802.13
BHR	Bahrain	2052	1	155194	79091.8	100904	388.51		1631.55	311583	23.19			34.13	3500.82	95.39	155634	49.87	81365.4	2346.47	806.08
BHR	Bahrain	2053	1	160608	81143.1	103670	400.84		1643.1	320979	22.97			33.61	3531.35	95.56	157015	50.5	82976.6	2393.75	810.06
BHR	Bahrain	2054	1	166245	83199.3	106573	413.32		1655.58	330733	22.74			33.1	3564.95	95.73	158489	51.14	84666.4	2442.06	814.05
BHR	Bahrain	2055	1	172117	85257.3	109619	425.96		1669.02	340861	22.52			32.58	3601.78	95.91	160076	51.78	86421.9	2491.36	818.06
BHR	Bahrain	2056	1	177862	87597.8	112574	438.77		1678.2	351381	22.3			32.17	3622.56	96.03	161158	52.33	87820.2	2541.95	820.06
BHR	Bahrain	2057	1	183756	89932	115645	451.24		1688.01	361518	21.81			31.48	3645.47	96.15	162302	52.88	89262	2593.54	823.74
BHR	Bahrain	2058	1	189873	92290.3	118862	463.92		1698.47	371860	21.63			31.07	3670.57	96.28	163529	53.43	90749.3	2646.16	827.81
BHR	Bahrain	2059	1	196210	94664.2	122223	476.7		1709.61	382558	21.39			30.63	3697.95	96.4	164806	53.98	92284.7	2699.83	831.84
BHR	Bahrain	2060	1	202781	97054.1	125740	489.61		1721.42	393602	21.16			30.19	3727.69	96.53	166169	54.53	93869	2754.57	835.91
BHR	Bahrain	2061		208933	99590.3	128997	502.76		1725.64	405017	20.97			29.83	3742.97	96.62	166731	55.01	94927.5	2810.87	836.87
BHR	Bahrain	2062		215210	102134	132388	515.49		1730.24	415444	20.53			29.3	3759.39	96.72	167349	55.49	96011	2868.24	840.68
BHR	Bahrain	2063		221693	104721	135933	528.45		1735.23	426017	20.39			28.97	3776.99	96.81	167988	55.97	97120.8	2926.73	844.89
BHR	Bahrain	2064		228368	107340	139623	541.46		1740.61	436902	20.17			28.58	3795.77	96.91	168683	56.45	98257.4	2986.37	849.01
BHR	Bahrain	2065		235251	109995	143470	554.6		1746.4	448065	19.98			28.21	3815.78	97	169401	56.93	99422.6	3047.15	853.19
BHR	Bahrain	2066		241578	112735	146998	567.88		1744.27	459528	19.79			27.82	3823.2	97.08	169334	57.36	100051	3109.64	854.19
BHR	Bahrain	2067		248019	115484	150678	580.79		1742.51	469741	19.45			27.36	3831.69	97.16	169302	57.79	100700	3173.25	858.28
BHR	Bahrain	2068		254642	118272	154517	593.83		1741.1	480070	19.31			27.02	3841.27	97.23	169287	58.23	101384	3238.06	862.67
BHR	Bahrain	2069		261428	121087	158504	606.82		1740.06	490652	19.09			26.63	3851.95	97.31	169325	58.66	102072	3304.13	866.98
BHR	Bahrain	2070		268391	123933	162652	619.81		1739.38	501445	18.89			26.27	3863.74	97.39	169398	59.09	102780	3371.45	871.36
BHR	Bahrain	2071		274714	126887	166454	632.78		1731.37	512471	18.69			25.87	3862.68	97.45	168722	59.45	102930	3440.6	872.69
BHR	Bahrain	2072		281112	129843	170414	645.22		1723.71	522110	18.35			25.35	3862.68	97.51	168079	59.81	103095	3510.99	876.96
BHR	Bahrain	2073		287672	132836	174543	657.8		1716.41	531790	18.24			25.03	3863.75	97.57	167470	60.17	103276	3582.68	881.59
BHR	Bahrain	2074		294385	135860	178836	670.39		1709.46	541680	18.1			24.63	3865.9	97.63	166895	60.53	103474	3655.7	886.19
BHR	Bahrain	2075		301280	138926	183316	683.22		1702.87	551759	18.02			24.24	3869.13	97.69	166353	60.89	103688	3730.05	890.91
BHR	Bahrain	2076		307740	142241	187599	696.4		1691.4	562081	17.98			23.81	3859.98	97.74	165317	61.18	103480	3806.15	893.51
BHR	Bahrain	2077		314202	145530	192005	708.55		1680.33	571444	17.53			22.97	3851.97	97.79	164319	61.47	103290	3883.62	897.8
BHR	Bahrain	2078		320908	148902	196657	721.55		1669.66	580707	17.67			22.69	3845.09	97.84	163360	61.76	103118	3962.39	902.94
BHR	Bahrain	2079		327739	152299	201476	734.43		1659.38	590334	17.5			22.18	3839.35	97.89	162437	62.06	102981	4042.59	907.68
BHR	Bahrain	2080		334751	155744	206507	747.59		1649.5	600093	17.46			21.8	3834.75	97.93	161536	62.35	102846	4124.17	912.61
BHR	Bahrain	2081		341464	159515	211454	760.89		1636.7	610085	17.37			21.39	3819.19	97.97	160347	62.58	102425	4207.46	916.03
BHR	Bahrain	2082		348120	163240	216499	772.74		1624.3	619403	16.84			20.36	3804.76	98.01	159198	62.82	102039	4292.25	920.35
BHR	Bahrain	2083		354997	167050	221812	785.29		1612.31	628507	16.92			20.18	3791.45	98.05	158087	63.06	101672	4378.41	925.6
BHR	Bahrain	2084		361961	170876	227296	797.45		1600.72	637925	16.7			19.7	3779.26	98.09	157015	63.3	101326	4466.07	930.42
BHR	Bahrain	2085		369086	174752	233014	809.79		1589.53	647398	16.63			19.37	3768.19	98.13	155981	63.54	100999	4555.17	935.5
BHR	Bahrain	2086		375867	178961	238644	822.08		1575.73	657066	16.49			19.01	3747.15	98.17	154689	63.76	100469	4646.08	939.1
BHR	Bahrain	2087		382543	183119	244381	832.65		1562.32	665989	15.94			17.99	3727.11	98.2	153420	63.97	99941.6	4738.59	943.55
BHR	Bahrain	2088		389459	187387	250438	844.1		1549.3	674619	16.05			17.89	3708.08	98.24	152203	64.19	99449.6	4832.52	949.05
BHR	Bahrain	2089		396449	191683	256699	855.14		1536.66	683590	15.84			17.39	3690.02	98.27	151008	64.41	98976.3	4928.08	954.07
BHR	Bahrain	2090		403633	196064	263263	866.65		1524.39	692595	15.84			17.1	3672.94	98.31	149863	64.62	98506.1	5025.17	959.46
BHR	Bahrain	2091		410285	200729	269643	878.33		1508.71	701850	15.78			16.7	3646.71	98.34	148367	64.84	97824.8	5124.33	962.85
BHR	Bahrain	2092		416870	205381	276220	888.72		1493.41	710043	15.38			15.86	3621.31	98.37	146907	65.05	97146.3	5225.16	967.68
BHR	Bahrain	2093		423710	210178	283179	900.2		1478.49	718018	15.55			15.72	3596.73	98.4	145483	65.26	96486.3	5327.52	973.44
BHR	Bahrain	2094		430600	215018	290372	911.24		1463.94	726360	15.35			15.2	3572.95	98.44	144110	65.47	95844.2	5431.61	978.64
BHR	Bahrain	2095		437068	219661	297483	922.74		1446.82	734696	15.37			14.94	3549.95	98.47	142468	65.69	95041.6	5537.72	982.63
BHR	Bahrain	2096		443653	225069	304966	935.04		1429.7	742186	15.48			15.25	3516.85	98.5	140825	65.89	94202.9	5645.45	988.17
BHR	Bahrain	2097		449794	230302	312374	944.01		1412.57	749793	14.67			13.33	3484.51	98.53	139181	66.08	93342.6	5755.34	992.27
BHR	Bahrain	2098		455995	235615	320134	954.75		1394.58	756530	14.98			13.63	3452.9	98.55	137436	66.28	92432.8	5867.05	997.81
BHR	Bahrain	2099		462162	240956	328173	964.57		1376.96	763293	14.72			13.32	3422.01	98.58	135741	66.48	91540.3	5980.85	1003.14
BHR	Bahrain	2100		468489	246429	336657	974.85		1359.73	769914	14.75			13.13	3391.83	98.61	134083	66.68	90666.8	6096.69	1009.01
BGD	Bangladesh	1980		30004.7		15822.5	60.8				14.44			2.05		15.81	0	1.05	0
BGD	Bangladesh	1981		32175.2		16840.8	62.68				17.16			14.84		16.56	0	1.25	0
BGD	Bangladesh	1982		32861.9		15610	64.62				17.36			14.78		17.31	0	1.45	0
BGD	Bangladesh	1983		34137.3		16201.8	66.4				16.56			12.05		18.06	0	1.65	0
BGD	Bangladesh	1984		35777	1244.66	18206.7	68.31		24841.9		16.48			6.78	88416.5	18.81	467275	1.86	46205.9
BGD	Bangladesh	1985		36972.7	1252.99	18630.4	70.07		25771.6		15.83			14.51	90764.2	19.56	504093	2.06	53089.6
BGD	Bangladesh	1986		38515.7	1271.33	19822.8	72.09		27002		16.18			15.21	93187.6	19.97	539230	2.19	59134.4
BGD	Bangladesh	1987		39968.7	1285.05	23285.1	73.95		28603.8		15.47			14.1	95671.2	20.39	583232	2.32	66360.9
BGD	Bangladesh	1988		40934.4	1282.38	24647.4	75.96		30205.6		15.74			13.78	98186.4	20.81	628579	2.45	74003.8
BGD	Bangladesh	1989		42095.6	1285.9	24658.7	78.18		31807.5		16.12			15.28	100695	21.22	674954	2.59	82381.3
BGD	Bangladesh	1990		44462.3	1325.59	25723	80.81		33409.3	90984.4	16.46			15.91	103172	21.64	722977	2.72	90873.2	130.05	793.74
BGD	Bangladesh	1991		46011.9	1340.26	27337.2	83.74		35011.1	89682.5	16.9			14.57	105599	22.42	784949	2.91	101882	128.52	870.66
BGD	Bangladesh	1992		48516.2	1382	28656.6	87.11		36612.9	94660.8	17.31			13.86	107984	23.2	849420	3.1	113500	129.75	875.89
BGD	Bangladesh	1993		50802	1416.07	30206.4	91		37730.1	99945.3	17.95			12.3	110351	23.99	905145	3.29	124132	131.15	889.89
BGD	Bangladesh	1994		52778.3	1440.01	31811.3	95.25		38901.8	104388	18.4			13.1	112738	24.77	963597	3.48	135378	131.48	896.83
BGD	Bangladesh	1995		55481.2	1481.79	35834.4	100.14		40131.7	113549	19.12			13.13	115170	25.55	1.02536e+06	3.67	147283	133.31	852.75
BGD	Bangladesh	1996		57990.6	1516.16	38298.3	106.16		51437.6	114222	20.73			16.42	117650	27.3	1.40425e+06	3.66	188262	115.2	868.1
BGD	Bangladesh	1997		60594.3	1551.14	41526.7	113.01		42561.7	119322	21.82			17.14	120161	29.06	1.23684e+06	3.65	155350	134.79	880.73
BGD	Bangladesh	1998		63731.3	1597.9	45771.6	120.32		43847.1	124390	22.12			18.64	122683	30.81	1.35093e+06	3.64	159604	135.89	954.17
BGD	Bangladesh	1999		66707.6	1639.03	51769.8	128.26		45155.8	126040	22.72			18.73	125190	32.56	1.47027e+06	3.63	163916	136.93	938.53
BGD	Bangladesh	2000		70238.7	1692.42	53582.1	137.29		56892.4	130416	23.81			20.02	127658	34.32	1.95255e+06	3.61	205382	120.6	888.94
BGD	Bangladesh	2001		73804.9	1745.12	54583.1	146.89		47677.5	142659	24.17			20.63	130089	35.69	1.70161e+06	3.67	174976	140.35	873.62
BGD	Bangladesh	2002		76633.9	1779.33	55740.6	156.73		48905.7	146067	24.34			20.84	132478	37.06	1.81244e+06	3.72	181929	140.39	886.93
BGD	Bangladesh	2003		80266.1	1831.68	62253.3	167.14		50391.9	153915	24.68			20.19	134792	38.44	1.93707e+06	3.77	189978	141.27	878.87
BGD	Bangladesh	2004		84471.6	1896.76	69338.2	178.22		51320.6	156764	24.99			21.19	136986	39.81	2.04307e+06	3.82	196045	143.96	911.17
BGD	Bangladesh	2005		89992.6	1990.95	72303.1	190.77		52466.4	162780	25.83			21.06	139036	41.18	2.16057e+06	3.87	203045	147.95	936.47
BGD	Bangladesh	2006		95996.8	2095.37	86035.7	204.42		53399.5	174407	26.14			21.44	140921	42.29	2.25826e+06	3.93	209860	152.71	928.71
BGD	Bangladesh	2007		102773	2215.93	94524.5	219.06		54337.7	182212	26.18			20.75	142660	43.4	2.35826e+06	3.99	216807	158.19	952.46
BGD	Bangladesh	2008		108953	2322.43	102843	234.47		55256.2	191248	26.2			19.19	144304	44.51	2.45945e+06	4.04	223235	162.42	960.09
BGD	Bangladesh	2009		114450	2412.5	111311	250.39		56179.5	201203	26.21			20.33	145925	45.62	2.56291e+06	4.1	230336	165.39	954.46
BGD	Bangladesh	2010		120827	2518.43	115738	267.08		59125.6	217904	26.25			20.81	147575	46.73	2.76294e+06	4.16	245962	165.33	922.2
BGD	Bangladesh	2011		128638	2654.57	128638	286.33		58194.1	226058	27.42			20.62	149058	46.26	2.69206e+06	4.47	260128	174.31	946.35
BGD	Bangladesh	2012		137027	2798.53	130032	307.88		59274.4	237217	29.6			21.93	150611	45.79	2.71418e+06	4.78	283332	179.37	958.54
BGD	Bangladesh	2013		145267	2935.14	156694	330.65		62140.2	242253	28.91			22.1	152237	45.32	2.81619e+06	5.09	316294	180.07	996.58
BGD	Bangladesh	2014		154072	3078.6	177671	354.84		61479.8	252971	28.38			22.09	153940	44.84	2.75675e+06	5.4	331991	188.41	1009.67
BGD	Bangladesh	2015		164168	3242.77	199159	380.97		62596.2	252971	28.1			22.26	155723	44.37	2.7774e+06	5.71	357425	193.99	1082.06
BGD	Bangladesh	2016		175846	3446.55	231930	410.26		63701.3	252971	27.7			22.63	156938	44.53	2.83662e+06	6.28	400044	200.68	1166.64
BGD	Bangladesh	2017	1	188655	3667.42	257255	443.2		67461.2	252971	27.86			23.26	158229	44.7	3.01552e+06	6.85	462109	202.01	1260.03
BGD	Bangladesh	2018	1	201891	3891.02	278033	468.56		68800.2	301230	27.54			22.97	159600	44.86	3.08638e+06	7.42	510497	210	1104.81
BGD	Bangladesh	2019	1	215840	4122.31	302654	496.34		70009.1	317151	27.69			23.12	161054	45.02	3.15181e+06	7.99	559373	218.04	1118.23
BGD	Bangladesh	2020	1	230738	4365.1	329287	526.41		71181.5	338033	27.73			23.33	162594	45.19	3.21669e+06	8.56	609314	226.25	1130.99
BGD	Bangladesh	2021	1	246288	4638.97	357624	558.03		72312.7	360802	27.39			23.53	163306	45.92	3.3206e+06	9.44	682632	234.59	1139.67
BGD	Bangladesh	2022	1	262641	4922.95	387982	592.06		73411.8	384948	27.41			23.99	164103	46.64	3.42393e+06	10.32	757610	243.08	1147.36
BGD	Bangladesh	2023	1	279767	5215.79	420408	628.08		74472.4	410606	27.24			24.13	164990	47.37	3.52776e+06	11.21	834835	251.75	1153.43
BGD	Bangladesh	2024	1	297713	5517.64	455038	666.18		75490.9	437585	27.09			24.26	165968	48.1	3.63111e+06	12.09	912684	260.64	1158.77
BGD	Bangladesh	2025	1	316540	5828.82	492058	706.43		76466.2	465772	26.94			24.38	167043	48.82	3.73308e+06	12.97	991767	269.78	1163.87
BGD	Bangladesh	2026	1	336308	6187.47	531629	748.87		77397.3	494816	26.8			24.39	167188	50	3869867	14.04	1.08666e+06	279.21	1169.73
BGD	Bangladesh	2027	1	357154	6561.7	574039	794.22		78285.4	524616	26.85			24.87	167424	51.18	4.00665e+06	15.11	1.18289e+06	288.95	1176.73
BGD	Bangladesh	2028	1	379041	6950.09	619371	841.96		79131.2	555272	26.71			24.9	167755	52.36	4.14331e+06	16.18	1.28034e+06	299.03	1183.99
BGD	Bangladesh	2029	1	402025	7352.82	667860	892.17		79937.7	586618	26.57			24.92	168182	53.54	4.27986e+06	17.24	1.37813e+06	309.46	1191.73
BGD	Bangladesh	2030	1	426164	7770.05	719750	944.95		80706.2	618634	26.45			24.93	168707	54.72	4416246	18.31	1.47773e+06	320.25	1199.76
BGD	Bangladesh	2031	1	451649	8228.99	775405	1000.29		81480.7	651063	26.29			24.87	168824	55.66	4.53522e+06	18.97	1.54569e+06	331.44	1208.12
BGD	Bangladesh	2032	1	478550	8708.71	835414	1057.63		82276.3	685211	25.98			25.06	169026	56.6	4.65684e+06	19.64	1.61591e+06	343.02	1216.3
BGD	Bangladesh	2033	1	507037	9211.41	900024	1117.78		83094.2	721136	25.83			25.01	169314	57.54	4.78124e+06	20.3	1.68681e+06	354.98	1224.63
BGD	Bangladesh	2034	1	537186	9737.39	969483	1180.81		83936.1	759038	25.66			24.96	169692	58.49	4.90942e+06	20.96	1.7593e+06	367.35	1232.83
BGD	Bangladesh	2035	1	569081	10287	1.04404e+06	1246.86		84803.3	798963	25.48			24.89	170163	59.43	5.03986e+06	21.62	1.83345e+06	380.11	1240.99
BGD	Bangladesh	2036	1	600904	10876.9	1.12018e+06	1316.08		85308.3	840907	25.31			24.83	169934	60.34	5.14751e+06	22.29	1.90152e+06	393.28	1244.63
BGD	Bangladesh	2037	1	634313	11491.9	1.20148e+06	1387.75		85829.7	882137	25.07			24.86	169782	61.25	5.25707e+06	22.96	1.97065e+06	406.85	1252.75
BGD	Bangladesh	2038	1	669453	12133.7	1288213	1462.38		86368.5	925089	24.89			24.77	169710	62.16	5.36866e+06	23.64	2.04175e+06	420.84	1261.18
BGD	Bangladesh	2039	1	706416	12802.9	1.38081e+06	1540		86926	969951	24.7			24.68	169719	63.07	5.48242e+06	24.31	2.11317e+06	435.27	1269.74
BGD	Bangladesh	2040	1	745308	13500.5	1479753	1620.71		87503.5	1.01683e+06	24.51			24.57	169811	63.98	5.59848e+06	24.98	2.18584e+06	450.15	1278.42
BGD	Bangladesh	2041	1	783580	14235.4	1.57988e+06	1704.86		87671.7	1.06585e+06	24.34			24.43	169315	64.85	5.68551e+06	25.69	2.25228e+06	465.51	1282.05
BGD	Bangladesh	2042	1	823509	14997.9	1.68645e+06	1791		87854.5	1113358	24.05			24.31	168895	65.73	5.77468e+06	26.39	2.31848e+06	481.34	1290.43
BGD	Bangladesh	2043	1	865308	15791.3	1799886	1880.16		88052.9	1162593	23.88			24.13	168552	66.6	5.86432e+06	27.1	2.38623e+06	497.65	1299.12
BGD	Bangladesh	2044	1	909051	16615.7	1.92057e+06	1972.32		88267.5	1.21381e+06	23.69			23.96	168287	67.47	5.95541e+06	27.81	2.45472e+06	514.47	1307.85
BGD	Bangladesh	2045	1	954832	17471.8	2.049e+06	2067.58		88499.1	1.26708e+06	23.5			23.78	168100	68.34	6.04803e+06	28.52	2.524e+06	531.8	1316.65
BGD	Bangladesh	2046	1	999727	18371.6	2.17875e+06	2165.99		88367	1.32245e+06	23.3			23.5	167384	69.19	6.11411e+06	29.26	2.58562e+06	549.66	1320.84
BGD	Bangladesh	2047	1	1.04645e+06	19303	2316478	2266.76		88253.2	1.37585e+06	23.08			23.23	166753	70.04	6.18126e+06	30	2.6476e+06	568.05	1329.64
BGD	Bangladesh	2048	1	1095122	20266.8	2.46251e+06	2370.14		88158.6	1.43103e+06	22.88			22.92	166210	70.89	6.24956e+06	30.75	2.71088e+06	587	1338.58
BGD	Bangladesh	2049	1	1.14583e+06	21263.6	2617407	2476.14		88083.9	1.48811e+06	22.66			22.6	165754	71.74	6.31914e+06	31.49	2.77376e+06	606.52	1347.63
BGD	Bangladesh	2050	1	1.19869e+06	22293.8	2.78183e+06	2584.83		88029.9	1.54719e+06	22.45			22.27	165388	72.59	6.39009e+06	32.24	2.83808e+06	626.63	1356.78
BGD	Bangladesh	2051	1	1.25027e+06	23366.1	2947708	2695.65		87651.6	1.60835e+06	22.18			21.87	164588	73.29	6.42398e+06	32.96	2.889e+06	647.36	1361.51
BGD	Bangladesh	2052	1	1.30372e+06	24469.3	3123383	2807.98		87297.4	1.66697e+06	21.92			21.46	163886	74	6.46001e+06	33.68	2.94018e+06	668.69	1370.62
BGD	Bangladesh	2053	1	1.35914e+06	25603.5	3309110	2921.96		86968.3	1.72728e+06	21.67			21.04	163285	74.7	6.49653e+06	34.41	2.99258e+06	690.65	1379.84
BGD	Bangladesh	2054	1	1.41662e+06	26767.8	3.50549e+06	3037.57		86665.2	1.78937e+06	21.41			20.61	162787	75.41	6.53542e+06	35.13	3.04455e+06	713.24	1389.15
BGD	Bangladesh	2055	1	1476225	27961.7	3.71313e+06	3154.86		86388.9	1853311	21.14			20.16	162393	76.11	6.57506e+06	35.85	3.09704e+06	736.48	1398.55
BGD	Bangladesh	2056	1	1.53345e+06	29206.7	3920214	3273.57		85773.8	1.91916e+06	20.86			19.73	161498	76.72	6.58057e+06	36.55	3.13503e+06	760.39	1403.08
BGD	Bangladesh	2057	1	1.59196e+06	30472.4	4.13753e+06	3389.7		85185.3	1.98103e+06	20.38			19.26	160696	77.33	6.58738e+06	37.25	3.17315e+06	784.94	1411.97
BGD	Bangladesh	2058	1	1.65237e+06	31768.3	4.36648e+06	3507.08		84623.7	2.0437e+06	20.15			18.83	159990	77.94	6.59557e+06	37.95	3.21147e+06	810.17	1421.55
BGD	Bangladesh	2059	1	1714638	33091.4	4607334	3624.74		84089.8	2.10795e+06	19.86			18.39	159381	78.55	6.60525e+06	38.65	3.25007e+06	836.09	1431.11
BGD	Bangladesh	2060	1	1.77886e+06	34441.3	4860881	3742.89		83584	2173678	19.57			17.94	158871	79.16	6.61651e+06	39.34	3.28819e+06	862.71	1440.8
BGD	Bangladesh	2061		1.84054e+06	35856.1	5114311	3862.01		82806	2240974	19.32			17.52	157893	79.7	6.59964e+06	40.03	3.31472e+06	890.07	1446.35
BGD	Bangladesh	2062		1.90331e+06	37288.7	5.3793e+06	3977.19		82056.4	2304142	18.85			16.99	157004	80.25	6.58503e+06	40.71	3.34052e+06	918.15	1455.61
BGD	Bangladesh	2063		1.96794e+06	38752	5657848	4093.35		81335.6	2.3678e+06	18.64			16.59	156206	80.8	6.57191e+06	41.4	3.36729e+06	946.97	1465.64
BGD	Bangladesh	2064		2.03432e+06	40241.1	5.95007e+06	4209.04		80643.8	2.4329e+06	18.36			16.15	155500	81.34	6.55956e+06	42.08	3.39349e+06	976.55	1475.59
BGD	Bangladesh	2065		2102591	41756.6	6256973	4324.75		79981.4	2499249	18.1			15.73	154885	81.89	6.54968e+06	42.76	3.42001e+06	1006.91	1485.71
BGD	Bangladesh	2066		2.16847e+06	43366.5	6565543	4440.94		79117.2	2.56699e+06	17.87			15.36	153808	82.37	6.51688e+06	43.41	3.43448e+06	1038.08	1492.41
BGD	Bangladesh	2067		2.23538e+06	44996.2	6.88751e+06	4552.9		78281.1	2.63088e+06	17.45			14.72	152811	82.86	6.48637e+06	44.05	3.44828e+06	1070.05	1502.16
BGD	Bangladesh	2068		2.30411e+06	46659.2	7225267	4665.49		77473.3	2.69514e+06	17.26			14.39	151896	83.34	6.45663e+06	44.7	3.46306e+06	1102.83	1512.59
BGD	Bangladesh	2069		2.37446e+06	48349.5	7578783	4777		76694	2.76067e+06	16.99			13.99	151061	83.82	6.42849e+06	45.35	3.47807e+06	1136.46	1522.94
BGD	Bangladesh	2070		2.44658e+06	50067.8	7949106	4887.92		75943.2	2827250	16.74			13.62	150307	84.31	6.40278e+06	45.99	3.49263e+06	1170.94	1533.44
BGD	Bangladesh	2071		2.51695e+06	51909.4	8324790	4998.58		75066	2.895e+06	16.51			13.34	149145	84.73	6.36034e+06	46.59	3.49732e+06	1206.3	1541.47
BGD	Bangladesh	2072		2.58816e+06	53772	8715572	5103.74		74215.3	2.95974e+06	16.09			12.59	148052	85.16	6.32017e+06	47.19	3.50222e+06	1242.55	1551.56
BGD	Bangladesh	2073		2661284	55676.3	9125395	5210.21		73391.1	3024564	15.95			12.35	147028	85.59	6.28154e+06	47.78	3.50662e+06	1279.68	1562.5
BGD	Bangladesh	2074		2736227	57618.5	9554551	5316.93		72593.2	3.09071e+06	15.76			12	146073	86.01	6.24374e+06	48.38	3.51206e+06	1317.74	1573.42
BGD	Bangladesh	2075		2.81332e+06	59603.7	10004969	5425.6		71821.7	3.15806e+06	15.63			11.67	145186	86.44	6.20826e+06	48.98	3.51782e+06	1356.73	1584.61
BGD	Bangladesh	2076		2888698	61719.3	10462887	5537.71		70930	3.22693e+06	15.56			11.41	143966	86.8	6.15673e+06	49.5	3.51104e+06	1396.69	1593.34
BGD	Bangladesh	2077		2.96444e+06	63855.2	10937179	5642		70061.9	3.29289e+06	15.11			10.7	142799	87.16	6.10659e+06	50.03	3.50519e+06	1437.61	1603.6
BGD	Bangladesh	2078		3043025	66064.1	11437555	5754.08		69216.9	3.35833e+06	15.2			10.58	141684	87.53	6.05855e+06	50.56	3.4996e+06	1479.5	1615.53
BGD	Bangladesh	2079		3.1232e+06	68317.9	11959857	5865.62		68394.8	3.42608e+06	15.01			10.17	140619	87.89	6.01122e+06	51.09	3.49429e+06	1522.38	1626.71
BGD	Bangladesh	2080		3.20557e+06	70628.8	12507402	5980.12		67595.3	3.49468e+06	14.93			9.93	139606	88.26	5.96596e+06	51.62	3.48927e+06	1566.28	1638.31
BGD	Bangladesh	2081		3286092	73066.7	13064549	6096.51		66704.5	3.56476e+06	14.82			9.67	138338	88.58	5.90869e+06	52.09	3.47464e+06	1611.22	1647.58
BGD	Bangladesh	2082		3366533	75523.4	13639384	6203.1		65835.5	3631818	14.38			9.06	137114	88.9	5.85277e+06	52.56	3.46031e+06	1657.19	1658.08
BGD	Bangladesh	2083		3.44961e+06	78059.1	14243787	6316.48		64987.9	3.69785e+06	14.42			9.04	135933	89.22	5.79822e+06	53.04	3.44696e+06	1704.21	1670.25
BGD	Bangladesh	2084		3.53382e+06	80639.7	14872054	6427.21		64161.4	3.76584e+06	14.2			8.7	134796	89.54	5.74501e+06	53.51	3.43328e+06	1752.31	1681.62
BGD	Bangladesh	2085		3620022	83283.6	15528967	6540.25		63355.8	3.83413e+06	14.11			8.54	133700	89.85	5.69252e+06	53.98	3.41994e+06	1801.49	1693.55
BGD	Bangladesh	2086		3.7048e+06	86075.4	16200237	6653.57		62495.4	3903598	13.97			8.34	132393	90.14	5.63334e+06	54.4	3.39975e+06	1851.78	1703.69
BGD	Bangladesh	2087		3.78896e+06	88881.9	16890322	6754.54		61654.9	3.97057e+06	13.5			7.71	131125	90.42	5.57483e+06	54.82	3.37992e+06	1903.2	1714.43
BGD	Bangladesh	2088		3.87605e+06	91786.1	17616532	6864.24		60833.7	4035936	13.59			7.8	129895	90.71	5.51823e+06	55.25	3.36106e+06	1955.76	1727.18
BGD	Bangladesh	2089		3.96413e+06	94742.4	18370644	6970.87		60031.6	4103498	13.38			7.44	128702	90.99	5.46228e+06	55.67	3.34196e+06	2009.49	1738.96
BGD	Bangladesh	2090		4054626	97784	19160938	7082.46		59248.3	4.17118e+06	13.37			7.34	127545	91.28	5.40819e+06	56.09	3.32324e+06	2064.41	1751.55
BGD	Bangladesh	2091		4.14506e+06	101013	19976624	7196.2		58442.4	4240414	13.29			7.11	126222	91.53	5.34923e+06	56.47	3.30024e+06	2120.56	1762.96
BGD	Bangladesh	2092		4235019	104270	20816296	7299.07		57653.7	4308611	12.9			6.4	124932	91.78	5.29146e+06	56.85	3.27761e+06	2177.92	1774.3
BGD	Bangladesh	2093		4328393	107653	21700836	7413.54		56881.9	4.37536e+06	13.04			6.51	123675	92.04	5.23541e+06	57.22	3.25478e+06	2236.48	1787.66
BGD	Bangladesh	2094		4.4226e+06	111096	22617216	7524.87		56126.7	4.44469e+06	12.85			6.13	122450	92.29	5.17994e+06	57.6	3.2329e+06	2296.27	1799.82
BGD	Bangladesh	2095		4519179	114639	23575040	7641.94		55387.9	4.5139e+06	12.86			6.09	121257	92.54	5.12559e+06	57.98	3.21139e+06	2357.25	1812.8
BGD	Bangladesh	2096		4.61521e+06	118357	24559216	7761.32		54625.3	4584551	12.79			5.9	119944	92.76	5.06704e+06	58.32	3.18575e+06	2419.46	1824.49
BGD	Bangladesh	2097		4.70969e+06	122089	25566784	7864.72		53877.6	4.65364e+06	12.33			5.4	118657	92.98	5.00954e+06	58.65	3159923	2482.96	1835.86
BGD	Bangladesh	2098		4808546	125989	26634470	7984.33		53144.6	4.7202e+06	12.56			5.67	117398	93.2	4.95307e+06	58.99	3.135e+06	2547.84	1850.07
BGD	Bangladesh	2099		4.90729e+06	129942	27739520	8094.05		52425.8	4790198	12.24			5.21	116165	93.41	4.89709e+06	59.33	3.11042e+06	2614.25	1862.3
BGD	Bangladesh	2100		5.0093e+06	134037	28907024	8211.35		51721.1	4.85911e+06	12.29			5.3	114957	93.63	4.84265e+06	59.67	3.0862e+06	2682.29	1876.13
BRB	Barbados	1980		3546.13	13933.3	1523.73	8.23		112.21		22.84			22.6	252.39	58.3	6541.84	4.42	495.968
BRB	Barbados	1981		3478.76	13619.6	1661.13	8.68		114.62		27.19			18.28	253.3	60.64	6950.56	4.48	513.498
BRB	Barbados	1982		3308.27	12912.3	1600.88	8.92		117.02		22.83			20	254.08	62.98	7369.92	4.55	532.441
BRB	Barbados	1983		3324.85	12940.7	1625.48	9.04		119.43		19.65			21.09	254.79	65.32	7801.17	4.62	551.767
BRB	Barbados	1984		3444.56	13369.7	1779.83	9.06		123.08		16.49			20.98	255.49	67.66	8327.59	4.69	577.245
BRB	Barbados	1985		3482.39	13476.1	2105.87	9.04		125.09		15.11			23.11	256.26	70	8756.3	4.76	595.428
BRB	Barbados	1986		3660.14	14116.8	1959.48	9.09		127.11		16.14			16.22	257.12	71.54	9093.45	4.58	582.164
BRB	Barbados	1987		3754.97	14432.3	1953.38	9.14		129.12		15.78			16.09	258.01	73.08	9436.09	4.41	569.419
BRB	Barbados	1988		3886.6	14882.9	1992.3	9.26		133.76		17.26			20.92	258.97	74.63	9982.51	4.24	567.142
BRB	Barbados	1989		4026.52	15359.9	2039.29	9.46		137.92		18.83			20.86	259.96	76.17	10505.4	4.06	559.955
BRB	Barbados	1990		3893.33	14796.6	1994.77	9.48		136.44	2299.92	14.92			16.64	260.93	77.71	10602.8	3.89	530.752	1009.92	3423.63
BRB	Barbados	1991		3741.5	14166.4	1722.93	9.39		134.95	3839.66	12.74			14.1	261.91	78.63	10611.1	3.66	493.917	982.26	1851.84
BRB	Barbados	1992		3528.51	13310.2	1604.84	9.11		137.56	5379.39	8.3			14.33	262.89	79.56	10944.3	3.43	471.831	923.95	1170.84
BRB	Barbados	1993		3556.5	13366	1648.12	8.9		139.63	6919.13	9.33			14.55	263.87	80.48	11237.4	3.21	448.212	928.9	901.66
BRB	Barbados	1994		3628.01	13582.1	1643.81	8.75		141.44	8458.87	10.54			17.46	264.89	81.4	11513.2	2.98	421.491	944.69	739.01
BRB	Barbados	1995		3701.08	13800.3	1673.72	8.65		143.74	9998.61	11.43			13.63	265.95	82.33	11834.1	2.75	395.285	958.11	615.14
BRB	Barbados	1996		3848.25	14290.4	1627.41	8.6		142.99	11538.4	12.33			14.59	267.05	83.33	11915.4	2.42	346.036	1004.55	529.52
BRB	Barbados	1997		4030.66	14904.4	1730.04	8.69		143.8	13078.1	15.02			13.18	268.18	84.34	12128.1	2.09	300.542	1044.75	489.43
BRB	Barbados	1998		4180.94	15394	2186.96	8.94		144.37	14617.8	18.38			15.59	269.33	85.35	12322	1.76	254.091	1067.63	480.59
BRB	Barbados	1999		4194.94	15381.5	2247.76	9.18		144.8	16157.6	18.64			14.47	270.45	86.35	12503.5	1.43	207.064	1065.63	406.02
BRB	Barbados	2000		4381.49	16003	2456.64	9.41		145.09	17697.3	17.63			13.79	271.51	87.36	12675.1	1.1	159.599	1114.01	356.27
BRB	Barbados	2001		4277.85	15568.1	2652.21	9.53		146.3	17431.4	16.03			11.79	272.49	87.87	12855.4	1.4	204.82	1073.1	363.31
BRB	Barbados	2002		4311.53	15637.4	2897.7	9.7		147.36	17518.1	17.3			13.1	273.42	88.37	13022.2	1.7	250.512	1070.38	364.05
BRB	Barbados	2003		4405.33	15924.7	3082.12	9.91		148.32	17758.1	17.99			15.47	274.33	88.88	13182.7	2	296.64	1081.83	366.7
BRB	Barbados	2004		4467.51	16093.6	3224.16	10.15		150.52	17916.3	18.72			12.38	275.28	89.39	13455	2.3	346.196	1078.2	368.04
BRB	Barbados	2005		4644.23	16667.4	3829.35	10.4		151.2	18361.2	18.42			11.57	276.32	89.89	13591.4	2.6	393.12	1109.35	373.23
BRB	Barbados	2006		4907.48	17538.9	4491.6	10.81		151.72	19012.8	21.15			16.69	277.48	90.18	13682.1	3.07	465.78	1155.75	381.03
BRB	Barbados	2007		4998.68	17786.3	4470.85	11.11		152.21	19235.5	18.85			15.29	278.7	90.46	13768.9	3.54	538.823	1165.54	382.75
BRB	Barbados	2008		5044.29	17868.7	4932.83	11.36		152.58	19346.2	18.15			11.13	279.95	90.74	13845.1	4	610.32	1166.82	382.8
BRB	Barbados	2009		4799.17	16930.2	4908.91	11.48		152.77	18746.3	16.76			13.81	281.11	91.03	13906.7	4.47	682.882	1106.65	373.11
BRB	Barbados	2010		4695.01	16502.7	5122.4	11.53		152.54	18488	15.69			6.81	282.13	91.31	13928.4	4.94	753.548	1083.31	367.98
BRB	Barbados	2011		4657.7	16384.2	4657.7	11.62		153.29	18394.9	16.85			6.33	281.91	90.04	13802.2	5.34	818.569	1069.17	365.02
BRB	Barbados	2012		4654.59	16379.5	6627.65	11.67		151.73	18387.1	18.33			7.76	281.8	88.78	13470.6	5.74	870.93	1075.66	363.15
BRB	Barbados	2013		4590.85	16154.8	6947.07	11.72		151.94	18227.5	17.97			7.87	281.81	87.51	13296.3	6.15	934.431	1059.52	359.17
BRB	Barbados	2014		4583.08	16120.5	6893.38	11.76		152.15	18208	17.69			7.57	281.93	86.24	13121.4	6.55	996.582	1056.35	357.03
BRB	Barbados	2015		4684.13	16462	7137.51	11.84		152.36	18208	17.56			7.76	282.17	84.97	12946	6.95	1058.9	1076.78	364.32
BRB	Barbados	2016		4790.88	16866.5	7645.14	11.88		154.94	18208	17.36			8.16	281.68	84.25	13053.7	7.68	1189.94	1087.44	372.03
BRB	Barbados	2017	1	4782.59	16860	8066.66	11.69		155.16	18208	17.47			8.18	281.3	83.52	12959	8.41	1304.9	1091.03	369.16
BRB	Barbados	2018	1	4832.31	17051.4	7869.61	11.82		155.31	19046.6	17.42			9.33	281.04	82.79	12858.1	9.13	1417.98	1100.25	352.34
BRB	Barbados	2019	1	4883.26	17240.5	7743.79	11.96		155.29	19213.6	17.58			9.6	280.88	82.06	12743.1	9.86	1531.16	1109.19	350.98
BRB	Barbados	2020	1	4944.16	17457.9	7640.59	12.1		155.25	19619.9	17.66			9.74	280.85	81.33	12626.5	10.59	1644.1	1117.89	350.21
BRB	Barbados	2021	1	5002.15	17716.5	7545.41	12.24		155.06	20014	17.49			9.86	279.99	80.87	12539.7	11.51	1784.74	1126.86	349.48
BRB	Barbados	2022	1	5062.18	17974.4	7471.3	12.38		154.89	20327.3	17.52			9.96	279.29	80.4	12453.2	12.43	1925.28	1136	350.55
BRB	Barbados	2023	1	5122.99	18226.7	7410.81	12.52		154.72	20591.6	17.45			10.06	278.73	79.94	12368.3	13.35	2065.51	1145.41	352.57
BRB	Barbados	2024	1	5183.13	18467.8	7357.77	12.66		154.47	20815	17.39			10.17	278.32	79.47	12275.7	14.27	2204.29	1155.13	355.18
BRB	Barbados	2025	1	5242.6	18697.3	7309.58	12.8		154.15	21005.9	17.33			10.28	278.06	79.01	12179.4	15.19	2341.54	1165.21	358.17
BRB	Barbados	2026	1	5302.9	18997.3	7262.93	12.94		153.82	21208.2	17.28			10.38	276.81	78.97	12147.2	16.27	2502.65	1175.7	360.72
BRB	Barbados	2027	1	5363.21	19286.3	7215.15	13.08		153.42	21430.9	17.31			10.33	275.77	78.92	12107.9	17.34	2660.3	1186.65	362.53
BRB	Barbados	2028	1	5423.23	19562.4	7167.46	13.22		152.97	21660.2	17.25			10.42	274.92	78.88	12066.3	18.42	2817.71	1198.06	363.83
BRB	Barbados	2029	1	5483.59	19827.3	7121.82	13.36		152.48	21884.1	17.2			10.51	274.26	78.84	12021.5	19.49	2971.84	1209.97	364.84
BRB	Barbados	2030	1	5544.78	20082.2	7079.56	13.5		151.96	22094.6	17.16			10.61	273.8	78.8	11974.4	20.57	3125.82	1222.41	365.73
BRB	Barbados	2031	1	5594.64	20327.9	7023	13.64		150.96	22256.4	17.11			10.72	272.93	79.25	11963.6	21.12	3188.28	1235.48	365.97
BRB	Barbados	2032	1	5646.81	20571.5	6978.58	13.77		150.02	22355.1	16.95			10.82	272.21	79.7	11956.6	21.68	3252.43	1248.99	367.64
BRB	Barbados	2033	1	5702.1	20815.3	6941.33	13.9		149.13	22450.5	16.89			10.89	271.66	80.15	11952.8	22.23	3315.16	1262.99	369.62
BRB	Barbados	2034	1	5760.46	21058.7	6910.03	14.02		148.3	22549.5	16.83			10.94	271.27	80.61	11954.5	22.78	3378.27	1277.47	371.76
BRB	Barbados	2035	1	5821.92	21301.1	6883.65	14.15		147.52	22656	16.76			11	271.04	81.06	11958	23.34	3443.12	1292.42	374
BRB	Barbados	2036	1	5875.34	21579.6	6845.44	14.27		146.4	22780.6	16.7			11.09	270	81.48	11928.7	23.99	3512.14	1307.89	375.27
BRB	Barbados	2037	1	5930.75	21857.7	6811.82	14.39		145.33	22880.9	16.56			10.96	269.07	81.91	11904	24.63	3579.48	1323.78	377.17
BRB	Barbados	2038	1	5988.86	22137.9	6781.77	14.5		144.31	22994.3	16.49			11.04	268.27	82.34	11882.5	25.28	3648.16	1340.14	379.01
BRB	Barbados	2039	1	6049.82	22420.5	6755.59	14.62		143.34	23121.6	16.42			11.1	267.59	82.76	11862.8	25.93	3716.81	1357.01	380.78
BRB	Barbados	2040	1	6113.78	22705.7	6733.66	14.73		142.42	23261.1	16.35			11.16	267.02	83.19	11847.9	26.57	3784.1	1374.39	382.53
BRB	Barbados	2041	1	6171.58	23030.9	6704.72	14.84		141.23	23408.1	16.3			11.22	265.74	83.56	11801.2	27.26	3849.93	1392.37	383.67
BRB	Barbados	2042	1	6231.47	23357.2	6681.31	14.94		140.09	23526.7	16.12			11	264.57	83.93	11757.8	27.95	3915.52	1410.85	385.5
BRB	Barbados	2043	1	6294.48	23688.3	6662.8	15.05		139.01	23649.4	16.07			11.06	263.51	84.3	11718.5	28.64	3981.25	1429.87	387.47
BRB	Barbados	2044	1	6360.64	24023.9	6648.81	15.15		137.97	23781	16			11.1	262.56	84.67	11681.9	29.33	4046.66	1449.44	389.48
BRB	Barbados	2045	1	6430.05	24364.4	6639.22	15.26		136.98	23922.3	15.94			11.13	261.71	85.04	11648.8	30.02	4112.14	1469.58	391.52
BRB	Barbados	2046	1	6484	24709.3	6611.36	15.36		135.47	24076.2	15.88			11.17	260.23	85.43	11573.2	30.72	4161.64	1490.4	392.19
BRB	Barbados	2047	1	6540.29	25058.5	6590.1	15.47		134.01	24172.6	15.81			11.22	258.83	85.82	11500.7	31.41	4209.25	1511.69	394.13
BRB	Barbados	2048	1	6599.17	25413	6572.49	15.57		132.6	24278.3	15.75			11.27	257.51	86.21	11431.4	32.1	4256.46	1533.56	396.07
BRB	Barbados	2049	1	6660.7	25772.8	6558.48	15.67		131.23	24393.6	15.7			11.3	256.29	86.6	11364.5	32.8	4304.34	1556.03	397.99
BRB	Barbados	2050	1	6725	26138.3	6548.16	15.77		129.91	24518	15.64			11.34	255.14	86.99	11300.9	33.49	4350.69	1579.09	399.92
BRB	Barbados	2051	1	6778.99	26520.8	6526.87	15.87		128.28	24650.5	15.55			11.34	253.48	87.43	11215.5	34.29	4398.72	1602.84	400.96
BRB	Barbados	2052	1	6835	26906.7	6510.8	15.97		126.7	24743.1	15.45			11.24	251.91	87.87	11133.1	35.1	4447.17	1627.15	402.89
BRB	Barbados	2053	1	6893.43	27297.4	6498.51	16.06		125.17	24841.3	15.38			11.28	250.43	88.32	11055	35.91	4494.85	1652.13	404.86
BRB	Barbados	2054	1	6954.45	27693.5	6490.15	16.15		123.69	24946.8	15.3			11.29	249.03	88.76	10978.7	36.71	4540.66	1677.81	406.87
BRB	Barbados	2055	1	7018.27	28095.8	6485.96	16.24		122.25	25060.3	15.23			11.3	247.72	89.2	10904.7	37.52	4586.82	1704.22	408.89
BRB	Barbados	2056	1	7067	28503	6466.57	16.33		120.41	25183	15.14			11.3	245.87	89.57	10785.1	38.22	4602.07	1731.51	409.69
BRB	Barbados	2057	1	7116.63	28909.6	6452.5	16.4		118.64	25250.8	14.91			11.32	244.12	89.93	10669.3	38.93	4618.66	1759.48	411.6
BRB	Barbados	2058	1	7168.94	29322.6	6442.58	16.48		116.91	25321.4	14.87			11.4	242.45	90.3	10557	39.63	4633.14	1788.19	413.64
BRB	Barbados	2059	1	7223.4	29739.8	6435.89	16.55		115.23	25400.9	14.77			11.39	240.86	90.66	10446.8	40.33	4647.23	1817.66	415.63
BRB	Barbados	2060	1	7280.15	30161.5	6432.42	16.61		113.61	25487.2	14.69			11.41	239.36	91.02	10340.8	41.04	4662.55	1847.87	417.64
BRB	Barbados	2061		7331.09	30627.3	6423.7	16.68		111.85	25580.5	14.62			11.43	237.37	91.33	10215.3	41.73	4667.5	1878.88	419.12
BRB	Barbados	2062		7381.89	31088.5	6416.96	16.73		110.15	25652.1	14.32			10.95	235.47	91.63	10093	42.42	4672.56	1910.6	420.99
BRB	Barbados	2063		7435.48	31557	6414.12	16.78		108.49	25722.2	14.3			11.09	233.66	91.94	9974.57	43.11	4677	1943.08	423.08
BRB	Barbados	2064		7491.2	32030	6414.08	16.83		106.88	25801.1	14.2			11.07	231.93	92.25	9859.68	43.8	4681.34	1976.34	425.12
BRB	Barbados	2065		7549.39	32508.6	6417.22	16.88		105.33	25886.4	14.13			11.09	230.29	92.55	9748.29	44.5	4687.19	2010.41	427.2
BRB	Barbados	2066		7608.35	33057.5	6421.91	16.93		103.78	25979.4	14.07			11.12	228.24	92.8	9630.78	45.12	4682.55	2045.31	429.17
BRB	Barbados	2067		7666.86	33602	6426.85	16.96		102.27	26074.2	13.75			10.27	226.27	93.06	9517.25	45.75	4678.85	2081.06	431.07
BRB	Barbados	2068		7728.22	34156.3	6435.49	17		100.8	26166.4	13.73			10.45	224.38	93.31	9405.65	46.38	4675.1	2117.62	433.19
BRB	Barbados	2069		7791.6	34716.8	6446.52	17.03		99.37	26267.5	13.64			10.43	222.56	93.56	9297.06	47	4670.39	2155.04	435.26
BRB	Barbados	2070		7857.3	35284.4	6460.19	17.06		97.97	26374.4	13.57			10.46	220.83	93.82	9191.55	47.63	4666.31	2193.31	437.36
BRB	Barbados	2071		7909.4	35856.2	6461.18	17.1		96.34	26488.1	13.5			10.5	218.75	94.01	9056.92	48.16	4639.73	2232.56	438.43
BRB	Barbados	2072		7962.13	36433.2	6465.4	17.13		94.74	26554.8	13.37			10.61	216.72	94.2	8924.51	48.7	4613.84	2272.6	440.44
BRB	Barbados	2073		8017.03	37022.7	6472.13	17.17		93.17	26622.8	13.38			10.69	214.74	94.4	8795.25	49.23	4586.76	2313.5	442.56
BRB	Barbados	2074		8073.67	37622.5	6480.72	17.21		91.63	26697.3	13.35			10.66	212.81	94.59	8667.28	49.76	4559.51	2355.28	444.67
BRB	Barbados	2075		8132.62	38235.6	6491.61	17.26		90.13	26776.7	13.37			10.67	210.93	94.79	8543.42	50.3	4533.54	2397.93	446.82
BRB	Barbados	2076		8188.86	38924.6	6500.11	17.31		88.58	26862.9	13.43			10.65	208.63	94.96	8411.56	50.8	4499.86	2441.51	448.65
BRB	Barbados	2077		8242.54	39606.5	6506.94	17.34		87.06	26939.3	13.06			9.75	206.38	95.12	8281.15	51.3	4466.18	2485.98	450.5
BRB	Barbados	2078		8300.73	40315.1	6518.47	17.4		85.58	27006.4	13.28			10.03	204.18	95.29	8154.92	51.8	4433.04	2531.33	452.82
BRB	Barbados	2079		8360	41034.2	6530.78	17.45		84.13	27087.5	13.22			9.84	202.04	95.46	8031.05	52.3	4400	2577.63	454.92
BRB	Barbados	2080		8421.85	41771.2	6545.51	17.51		82.7	27171.2	13.28			9.88	199.94	95.63	7908.6	52.79	4365.73	2624.87	457.13
BRB	Barbados	2081		8478.75	42576.2	6555.85	17.58		81.21	27262.5	13.3			9.84	197.48	95.76	7776.67	53.24	4323.62	2673.14	458.87
BRB	Barbados	2082		8532.63	43375.4	6564.29	17.63		79.75	27337	12.93			9.13	195.08	95.9	7648.02	53.68	4280.98	2722.38	460.74
BRB	Barbados	2083		8590.42	44204	6576.77	17.69		78.33	27400.9	13.12			9.46	192.72	96.04	7522.81	54.12	4239.22	2772.56	463.06
BRB	Barbados	2084		8648.46	45043.7	6589.17	17.75		76.93	27476.7	13.02			9.3	190.4	96.18	7399.13	54.56	4197.3	2823.77	465.16
BRB	Barbados	2085		8708.64	45904.4	6603.5	17.81		75.56	27552.5	13.08			9.39	188.13	96.31	7277.18	55	4155.8	2875.97	467.38
BRB	Barbados	2086		8766.5	46846.9	6615.75	17.88		74.17	27634.3	13.06			9.38	185.57	96.42	7151.47	55.39	4108.28	2929.23	469.33
BRB	Barbados	2087		8820.28	47781.3	6624.69	17.92		72.82	27708	12.65			8.57	183.06	96.53	7029.31	55.78	4061.9	2983.53	471.19
BRB	Barbados	2088		8878.52	48753.4	6638.02	17.98		71.49	27767.9	12.89			9	180.59	96.64	6908.79	56.17	4015.59	3038.82	473.59
BRB	Barbados	2089		8936.79	49739.9	6650.89	18.04		70.19	27841.3	12.8			8.79	178.17	96.76	6791.58	56.56	3969.95	3095.19	475.71
BRB	Barbados	2090		8997.98	50757.1	6666.22	18.11		68.91	27914	12.92			8.92	175.8	96.87	6675.31	56.95	3924.42	3152.62	478.03
BRB	Barbados	2091		9056.67	51884.9	6679.11	18.19		67.62	27995	12.96			8.87	173.1	96.95	6555.76	57.29	3873.95	3211.18	480.02
BRB	Barbados	2092		9111.14	53009	6688.61	18.24		66.34	28067.5	12.59			7.84	170.45	97.04	6437.63	57.63	3823.17	3270.85	481.91
BRB	Barbados	2093		9170.75	54183.8	6702.9	18.32		65.1	28126.2	12.89			8.28	167.84	97.13	6323.16	57.98	3774.5	3331.56	484.4
BRB	Barbados	2094		9230.15	55378.8	6716.34	18.39		63.88	28200.2	12.81			8.04	165.28	97.22	6210.41	58.32	3725.48	3393.42	486.56
BRB	Barbados	2095		9292.37	56612.8	6732.03	18.48		62.68	28272.7	12.95			8.2	162.77	97.31	6099.39	58.66	3676.81	3456.39	488.92
BRB	Barbados	2096		9349.04	57953.4	6742.56	18.58		61.44	28353.1	13.01			8.17	159.98	97.38	5983.03	58.97	3623.12	3520.57	490.76
BRB	Barbados	2097		9399.88	59285.8	6748.82	18.64		60.22	28415.8	12.57			7.39	157.23	97.46	5869.04	59.27	3569.24	3585.93	492.61
BRB	Barbados	2098		9456.97	60686.6	6760.78	18.74		59.03	28460.2	12.96			7.97	154.54	97.53	5757.2	59.58	3517.01	3652.36	495.21
BRB	Barbados	2099		9511.78	62102.5	6770.07	18.83		57.86	28522.9	12.77			7.67	151.89	97.6	5647.14	59.88	3464.66	3720.1	497.29
BRB	Barbados	2100		9569.95	63570.8	6782.23	18.93		56.72	28578.2	12.97			7.99	149.29	97.67	5539.84	60.19	3413.98	3789.03	499.74
BLR	Belarus	1980		27447.1							25.09			-9.26		51.81	0	8.83	0
BLR	Belarus	1981		28039.8							25.89			-29.07		53.11	0	9.48	0
BLR	Belarus	1982		28852.2							32.26			-24.5		54.42	0	10.13	0
BLR	Belarus	1983		29778.3							25.87			-18.76		55.72	0	10.77	0
BLR	Belarus	1984		30195.2							25.61			-15.82		57.03	0	11.42	0
BLR	Belarus	1985		30527.3							26.12			-14.01		58.33	0	12.07	0
BLR	Belarus	1986		31809.5							37.64			-19.11		59.17	0	12.27	0
BLR	Belarus	1987		32223							33.04			9.02		60.01	0	12.48	0
BLR	Belarus	1988		32706.2							32.15			4.51		60.85	0	12.69	0
BLR	Belarus	1989		33657.3							32.89			2.2		61.69	0	12.89	0
BLR	Belarus	1990		32373.7		13375.4	217.22			324984	21.94			28.87		62.53	0	13.1	0		122.21
BLR	Belarus	1991		31985.2	8289.19	13883.3	211.3		4671.67	316631	22.22			33.33	10160.8	63.6	297118	13.46	62880.7	289.25	128.69
BLR	Belarus	1992		28914.6	7498.18	12720.7	205.85		4661.85	264210	25			33.7	10154.3	64.67	301482	13.81	64380.1	262.16	142.42
BLR	Belarus	1993		26717.1	6941.45	10599.1	202.56		4655.77	225017	33.91			25.28	10135.1	65.74	306070	14.17	65972.3	241.19	160.82
BLR	Belarus	1994		23591.2	6145.58	12804.9	198.25		4657.17	191080	33.26			20.1	10108.3	66.81	311146	14.53	67668.7	213.4	170.76
BLR	Belarus	1995		21137.7	5523.2	10947.7	191.57		4665.34	176769	24.7			20.36	10077.6	67.88	316683	14.88	69420.3	193.55	162.79
BLR	Belarus	1996		21729.6	5696.36	11388.5	184.66		4677.66	181526	21.08			19.44	10044.9	69.39	324583	15.27	71427.9	202.07	158.61
BLR	Belarus	1997		24206.7	6368.23	11509.7	179.69		4683.82	181066	25.23			22.62	10009.4	70.89	332036	15.65	73301.8	225.02	183.21
BLR	Belarus	1998		26240.1	6930.45	13637.9	175.71		4694.64	177370	25.93			22.29	9969.99	72.39	339845	16.03	75255.1	241.91	221.28
BLR	Belarus	1999		27132.3	7198.97	11343.6	172.31		4724.53	172716	26.33			21.85	9924.44	73.89	349096	16.41	77529.5	251.95	224.82
BLR	Belarus	2000		28705.9	7657.25	9429.56	169.21		4754.42	175528	25.2			23.61	9871.63	75.4	358483	16.8	79874.3	270.31	218.73
BLR	Belarus	2001		30062.4	8068.31	12007.6	165.87		4784.31	176272	22.67			20.82	9811.4	76.93	368057	17.31	82816.4	281.32	236.77
BLR	Belarus	2002		31579.1	8532.32	14614.7	162.86		4816.27	179702	21.98			19.48	9745.93	78.47	377933	17.83	85874.1	295.55	244.93
BLR	Belarus	2003		33803.3	9196.2	18115.1	161.12		4848.31	184997	23.75			21.49	9679.24	80	387865	18.34	88918	315.65	255.92
BLR	Belarus	2004		37673.7	10315.9	24361.3	160.99		4879.86	191320	25.32			25.67	9616.63	81.53	397855	18.86	92034.2	349.64	278.78
BLR	Belarus	2005		41215	11349.9	33036.8	162.26		4912.61	191126	26.52			27.23	9562.08	83.07	408091	19.37	95157.3	379.05	309.36
BLR	Belarus	2006		45336.5	12544.2	39693.7	165.97		4935.95	203444	29.66			29.32	9516.88	84.31	416150	19.79	97682.5	412.6	320.55
BLR	Belarus	2007		49235.4	13675.3	48105.5	171.46		4964.89	199271	31.38			29.67	9480.51	85.54	424697	20.22	100390	441.01	360.68
BLR	Belarus	2008		54257.5	15114.3	61735.1	179.24		4996.21	199550	33.3			31.52	9452.86	86.78	433571	20.64	103122	476.66	402.15
BLR	Belarus	2009		54366	15176.1	51014.8	187.81		5027.14	189466	35.54			27.69	9433.16	88.02	442489	21.06	105872	468.64	426.7
BLR	Belarus	2010		58605.6	16381.4	56440.1	198.73		5052.84	196594	37.87			30.1	9420.58	89.26	451016	21.49	108586	494.78	444.35
BLR	Belarus	2011		61757.8	17286.5	61757.8	210.08		5067.03	209605	37.69			37.85	9407.5	89.62	454107	21.61	109499	512.18	436.26
BLR	Belarus	2012		62799.7	17588.1	64825	218.46		5077.7	217849	38.46			32.33	9402.21	89.99	456942	21.74	110389	514.54	423.14
BLR	Belarus	2013		63429.9	17760	76082.1	228.94		5083.47	194831	36.4			31.67	9404.65	90.35	459292	21.87	111175	511.02	485.78
BLR	Belarus	2014		64524.9	18047.2	84476.6	236.65		5083.98	198188	34.98			31.52	9414.75	90.72	461219	22	111848	514.99	483.25
BLR	Belarus	2015		62053.9	17323.4	57406	240.23		5079.41	198188	34.14			31.8	9432.49	91.09	462683	22.13	112407	494.11	459.06
BLR	Belarus	2016		60486.2	16947.3	48431.8	241.2		5076.6	198188	33.11			29.8	9398.24	91.56	464813	22.47	114071	481.87	442.97
BLR	Belarus	2017	1	62017.8	17427.1	54771.4	242.95		5071.23	198188	33.02			30.44	9370.9	92.04	466756	22.81	115675	493.46	453.59
BLR	Belarus	2018	1	62951.5	17728.4	54970.1	248.52		5070.75	170774	32.49			30.38	9350.34	92.52	469146	23.15	117388	496.05	546.81
BLR	Belarus	2019	1	63570.2	17929.3	54137.1	254.06		5029.21	165217	32.48			29.93	9336.43	93	467717	23.49	118136	500.4	571.69
BLR	Belarus	2020	1	64179.2	18115.4	53323.5	259.4		4981.62	161408	32.39			29.64	9329.05	93.47	465632	23.83	118712	504.62	598.9
BLR	Belarus	2021	1	64769	18408.4	52529.2	264.3		4933.7	159466	31.88			29.46	9264.9	93.99	463718	24.41	120432	509.23	618.75
BLR	Belarus	2022	1	65309.9	18673.3	51731.2	269.02		4879.91	159072	31.78			29.41	9209.77	94.51	461200	25	121998	514.23	631.25
BLR	Belarus	2023	1	65841.3	18920.5	50971.9	273.45		4825.93	159663	31.48			29.2	9163.4	95.03	458608	25.58	123447	519.55	638.9
BLR	Belarus	2024	1	66414.6	19164.5	50283.4	277.59		4777.25	160921	31.22			29.01	9125.5	95.55	456466	26.16	124973	525.12	643.58
BLR	Belarus	2025	1	67048.1	19410.4	49669	281.51		4735.6	162576	30.97			28.84	9095.83	96.07	454949	26.74	126630	530.9	646.7
BLR	Belarus	2026	1	67615.7	19735.8	49033.4	285.23		4687.68	163658	30.74			28.66	9021.58	96.51	452408	27.62	129474	536.87	651.26
BLR	Belarus	2027	1	68279.1	20074.3	48504.6	288.84		4648.93	163727	30.66			28.41	8956.5	96.95	450714	28.5	132495	542.99	661.1
BLR	Belarus	2028	1	69029.6	20422.9	48063.3	292.29		4618.35	163351	30.42			28.19	8900.39	97.39	449781	29.38	135687	549.31	673.49
BLR	Belarus	2029	1	69857.6	20778.4	47696.4	295.59		4594.17	162679	30.2			27.96	8853.04	97.83	449448	30.26	139020	555.87	687.6
BLR	Belarus	2030	1	70765.3	21141	47401.2	298.8		4575.83	161856	29.98			27.73	8814.27	98.26	449621	31.14	142491	562.69	702.75
BLR	Belarus	2031	1	71609.7	21516.3	47061.2	301.92		4549.81	161172	29.74			27.55	8763.84	98.31	447292	31.88	145048	569.84	715.27
BLR	Belarus	2032	1	72487.2	21891	46766.6	304.79		4526.3	160595	29.31			27.35	8719.37	98.35	445162	32.63	147693	577.21	727.8
BLR	Belarus	2033	1	73407.5	22267.6	46503.3	307.57		4505.28	160290	29.07			27.18	8680.76	98.39	443274	33.38	150386	584.79	739.53
BLR	Belarus	2034	1	74368.9	22644.9	46266.1	310.28		4486.72	160205	28.82			27	8647.92	98.43	441628	34.13	153132	592.54	750.65
BLR	Belarus	2035	1	75369.9	23022	46049.5	312.91		4470.57	160266	28.58			26.83	8620.75	98.47	440217	34.88	155933	600.46	761.48
BLR	Belarus	2036	1	76125.1	23379.2	45671	315.49		4432.78	160282	28.33			26.67	8574.08	98.53	436762	35.69	158206	608.55	769.69
BLR	Belarus	2037	1	76901.1	23734.2	45317.6	317.88		4397.25	159629	28.01			26.6	8531.94	98.58	433481	36.5	160500	616.75	782.03
BLR	Belarus	2038	1	77705.8	24089.1	44983.1	320.17		4363.98	158925	27.77			26.47	8494.22	98.63	430419	37.32	162864	625.11	795.16
BLR	Belarus	2039	1	78541.4	24444.2	44669.4	322.34		4332.97	158222	27.52			26.32	8460.83	98.68	427577	38.13	165216	633.62	808.83
BLR	Belarus	2040	1	79411	24800.4	44378.3	324.42		4304.22	157558	27.27			26.18	8431.66	98.73	424956	38.94	167606	642.31	822.85
BLR	Belarus	2041	1	79950.3	25116.2	43898.6	326.43		4249.39	156987	27.04			26	8382.18	98.76	419670	39.79	169083	651.24	832.41
BLR	Belarus	2042	1	80509.8	25428.7	43452.9	328.2		4197.32	155792	26.71			26.03	8337.11	98.79	414653	40.63	170537	660.33	846.29
BLR	Belarus	2043	1	81098.2	25740.4	43031.7	329.85		4147.93	154677	26.5			25.88	8296.35	98.83	409940	41.48	172056	669.6	860.28
BLR	Belarus	2044	1	81715.7	26051.1	42634.2	331.36		4101.17	153646	26.27			25.72	8259.8	98.86	405442	42.33	173603	679.06	874.32
BLR	Belarus	2045	1	82363.7	26361.1	42260	332.76		4056.98	152694	26.04			25.57	8227.39	98.89	401195	43.17	175140	688.7	888.45
BLR	Belarus	2046	1	82684.8	26640.2	41720	334.05		3990.25	151773	25.81			25.39	8172.94	98.9	394636	44	175571	698.59	898.4
BLR	Belarus	2047	1	83023.1	26914.1	41211.5	335.17		3926.22	150225	25.6			25.4	8122.88	98.91	388342	44.83	176012	708.63	913.2
BLR	Belarus	2048	1	83380.8	27183.2	40724.9	336.14		3864.82	148710	25.38			25.26	8077.11	98.93	382347	45.66	176468	718.87	928.36
BLR	Belarus	2049	1	83759.1	27447.7	40259.9	336.96		3805.99	147239	25.17			25.12	8035.56	98.94	376565	46.49	176940	729.31	943.83
BLR	Belarus	2050	1	84159.7	27708	39816.7	337.64		3749.66	145824	24.95			24.99	7998.14	98.95	371029	47.31	177396	739.94	959.52
BLR	Belarus	2051	1	84503.1	28025.2	39357.6	338.16		3690.88	144459	24.69			24.84	7939.88	98.94	365176	47.92	176867	750.8	974.39
BLR	Belarus	2052	1	84855.9	28334.5	38914.9	338.46		3634.23	143007	24.36			24.23	7886.01	98.94	359571	48.53	176369	761.84	990.41
BLR	Belarus	2053	1	85224.3	28637.4	38490.8	338.62		3579.68	141589	24.12			24.11	7836.47	98.93	354138	49.14	175905	773.09	1006.75
BLR	Belarus	2054	1	85609.2	28933.9	38084.7	338.65		3527.2	140218	23.88			23.98	7791.19	98.93	348946	49.75	175478	784.54	1023.3
BLR	Belarus	2055	1	86011.6	29224	37696.4	338.57		3476.74	138896	23.64			23.85	7750.1	98.93	343954	50.36	175089	796.19	1040.03
BLR	Belarus	2056	1	86555.1	29637	37382.2	338.37		3435.33	137605	23.39			23.75	7690.38	98.92	339823	50.92	174927	808	1058.89
BLR	Belarus	2057	1	87089	30036.9	37068.6	337.73		3395.45	136540	22.72			22.47	7634.83	98.92	335878	51.48	174798	820.03	1075.92
BLR	Belarus	2058	1	87645.7	30434	36773	337.06		3357.08	135461	22.51			22.42	7583.37	98.92	332082	52.04	174702	832.26	1093.73
BLR	Belarus	2059	1	88221.4	30826.6	36493.1	336.32		3320.18	134425	22.23			22.27	7535.95	98.92	328432	52.6	174641	844.7	1111.74
BLR	Belarus	2060	1	88818.5	31215.2	36229.1	335.53		3284.74	133431	21.97			22.15	7492.5	98.91	324894	53.16	174617	857.34	1129.99
BLR	Belarus	2061		89368.6	31661.5	35952.2	334.71		3246.95	132467	21.75			22.06	7432.65	98.92	321188	53.66	174231	870.21	1147.54
BLR	Belarus	2062		89917	32103.1	35683.8	333.58		3210.53	131430	21.2			21.37	7375.39	98.93	317618	54.16	173882	883.29	1166.13
BLR	Belarus	2063		90491.7	32549.8	35433.1	332.48		3175.47	130396	21.03			21.29	7320.67	98.94	314181	54.65	173539	896.59	1185.45
BLR	Belarus	2064		91087	32999.4	35197.2	331.32		3141.73	129409	20.77			21.12	7268.44	98.95	310874	55.15	173266	910.11	1204.93
BLR	Belarus	2065		91705.7	33452.7	34976.8	330.15		3109.28	128464	20.54			20.97	7218.63	98.96	307694	55.65	173031	923.86	1224.67
BLR	Belarus	2066		92040.5	33862.6	34650.6	328.98		3063.23	127547	20.33			20.82	7157.29	98.97	303168	56.09	171817	937.89	1239.92
BLR	Belarus	2067		92385.5	34274.2	34343.2	327.71		3018.64	126233	20.06			21.17	7097.85	98.98	298785	56.53	170644	952.13	1260.25
BLR	Belarus	2068		92750.2	34690.9	34050.8	326.43		2975.47	124945	19.9			21.04	7040.28	99	294572	56.96	169483	966.61	1281.08
BLR	Belarus	2069		93128.3	35110.3	33771.1	325.09		2933.67	123699	19.67			20.88	6984.54	99.01	290463	57.4	168393	981.32	1302.1
BLR	Belarus	2070		93522.3	35533.3	33504	323.69		2893.23	122491	19.45			20.74	6930.58	99.02	286488	57.84	167344	996.27	1323.39
BLR	Belarus	2071		93592.8	35894.2	33124.2	322.25		2839.26	121308	19.22			20.57	6866.07	99.03	281172	58.22	165302	1011.54	1339.39
BLR	Belarus	2072		93667.5	36253	32761.5	320.72		2786.72	119712	19.03			21.12	6803.55	99.04	275997	58.6	163302	1027.03	1361.33
BLR	Belarus	2073		93753.7	36612.3	32411.2	319.2		2735.6	118143	18.92			21.01	6742.98	99.05	270961	58.98	161346	1042.77	1383.76
BLR	Belarus	2074		93848.7	36971	32072.1	317.65		2685.85	116612	18.77			20.87	6684.32	99.06	266060	59.37	159459	1058.76	1406.46
BLR	Belarus	2075		93958.5	37331.4	31745.5	316.14		2637.44	115122	18.7			20.75	6627.53	99.07	261291	59.75	157587	1075.01	1429.53
BLR	Belarus	2076		93977.2	37721.6	31395	314.7		2585.99	113663	18.66			20.59	6560.28	99.07	256194	60.07	155340	1091.55	1451.13
BLR	Belarus	2077		93976.7	38100.4	31047.3	312.94		2535.92	112109	18.22			20.1	6495.02	99.07	251234	60.39	153144	1108.34	1474.49
BLR	Belarus	2078		94007.7	38488.3	30717.2	311.44		2487.17	110553	18.37			20.09	6431.69	99.07	246404	60.71	150996	1125.4	1499.2
BLR	Belarus	2079		94043.2	38874.2	30395.6	309.87		2439.71	109059	18.21			19.84	6370.25	99.07	241702	61.03	148896	1142.73	1523.75
BLR	Belarus	2080		94094.1	39262.6	30085.2	308.37		2393.52	107599	18.18			19.71	6310.65	99.06	237102	61.35	146842	1160.32	1548.78
BLR	Belarus	2081		94206.6	39741.9	29802.4	306.89		2350.37	106173	18.09			19.55	6241.99	99.06	232828	61.62	144830	1178.18	1575.22
BLR	Belarus	2082		94281.9	40203	29511.6	304.92		2308.31	104830	17.45			18.3	6175.33	99.05	228638	61.89	142861	1196.33	1600.2
BLR	Belarus	2083		94384.9	40673	29235.2	303.16		2267.3	103464	17.54			18.4	6110.63	99.05	224576	62.15	140913	1214.76	1626.91
BLR	Belarus	2084		94487.2	41139.9	28964	301.31		2227.32	102149	17.31			18.15	6047.84	99.04	220594	62.42	139029	1233.47	1653.41
BLR	Belarus	2085		94603.2	41609.6	28701.7	299.52		2188.35	100859	17.24			18.06	5986.91	99.04	216734	62.69	137188	1252.46	1680.51
BLR	Belarus	2086		94802.4	42181.9	28471.1	297.73		2152.82	99595.1	17.11			17.92	5918.11	99.04	213215	62.93	135477	1271.72	1709.61
BLR	Belarus	2087		94956.9	42735.6	28229.5	295.42		2118.09	98430.9	16.4			16.53	5850.95	99.03	209754	63.16	133779	1291.3	1736.53
BLR	Belarus	2088		95143	43304.6	28001.8	293.38		2084.12	97234.1	16.52			16.68	5785.39	99.03	206390	63.4	132133	1311.16	1765.56
BLR	Belarus	2089		95328.8	43874.5	27778.1	291.28		2050.91	96087.8	16.29			16.39	5721.4	99.03	203102	63.64	130520	1331.33	1794.29
BLR	Belarus	2090		95535.3	44455	27564.2	289.33		2018.45	94961.6	16.29			16.29	5658.92	99.02	199867	63.88	128939	1351.8	1823.8
BLR	Belarus	2091		95749.6	45119.4	27357	287.47		1986.52	93865.4	16.22			16.1	5588.1	99.03	196725	64.11	127356	1372.57	1853.61
BLR	Belarus	2092		95932.5	45774.7	27144	285.26		1955.24	92785.8	15.7			14.99	5518.62	99.03	193627	64.34	125800	1393.68	1883.08
BLR	Belarus	2093		96151	46452.7	26945	283.37		1924.59	91688.2	15.87			15.07	5450.46	99.03	190592	64.58	124290	1415.09	1914.62
BLR	Belarus	2094		96368.6	47136.1	26749.3	281.43		1894.55	90640.8	15.67			14.74	5383.59	99.03	187617	64.81	122786	1436.83	1945.73
BLR	Belarus	2095		96605.7	47835.1	26562.3	279.65		1865.12	89610.9	15.67			14.64	5317.98	99.03	184703	65.04	121307	1458.9	1977.67
BLR	Belarus	2096		96731.3	48545.2	26347.4	277.94		1832.91	88607.1	15.6			14.42	5247	99.04	181531	65.27	119634	1481.33	2007.05
BLR	Belarus	2097		96828.8	49249.2	26130.3	275.94		1801.36	87508.9	15.17			14.27	5177.21	99.04	178407	65.5	117989	1504.1	2039.07
BLR	Belarus	2098		96966.2	49981.3	25927.1	274.29		1770.46	86399	15.4			14.33	5108.61	99.05	175364	65.73	116372	1527.21	2073.33
BLR	Belarus	2099		97085.9	50712.6	25722.6	272.45		1740.19	85342	15.07			13.97	5041.16	99.05	172366	65.95	114766	1550.68	2106.61
BLR	Belarus	2100		97225.4	51462.4	25526.4	270.77		1710.54	84288.6	15.11			13.97	4974.84	99.06	169446	66.18	113204	1574.51	2141.23
BEL	Belgium	1980		285188		149357	879.59				24.82			22.43		60.26	0	13.06	0
BEL	Belgium	1981		284391		130856	888.13				21.56			19.63		61.72	0	13.76	0
BEL	Belgium	1982		286083		118208	892.9				20.3			19.16		63.18	0	14.46	0
BEL	Belgium	1983		286976	25070.9	114596	893.05		3990.44		18.72			18.98	9897.88	64.63	257902	15.16	60495.1
BEL	Belgium	1984		294053	25667.2	112398	893.48		4008.74		18.37			20.15	9906.37	66.09	264938	15.86	63578.6
BEL	Belgium	1985		298911	26064.3	121929	896.13		4027.16		18.82			19.89	9916.58	67.55	272035	16.56	66689.8
BEL	Belgium	1986		304359	26507.4	164044	899.17		4029.27		18.67			20.9	9928.54	68.63	276529	17.2	69303.4
BEL	Belgium	1987		311380	27081.4	200230	904.72		3975.86		19.11			21.39	9942.28	69.7	277117	17.84	70929.3
BEL	Belgium	1988		326087	28312.8	210716	919.16		3942.73		21.08			24.06	9959.01	70.78	279066	18.47	72822.2
BEL	Belgium	1989		337399	29232.9	214047	941.06		3960.43		22.84			25.33	9980.17	71.86	284596	19.11	75683.8
BEL	Belgium	1990		347985	30070.6	268329	968.05		3964.35	342441	23.98			25.59	10006.5	72.94	289160	19.75	78295.9	2135.34	1878.19
BEL	Belgium	1991		354364	30521.5	272224	989.31		4051.67	357732	22.39			24.35	10039.5	74.04	299986	20.45	82856.7	2125.76	1888
BEL	Belgium	1992		359788	30869.8	295546	1009.46		4089.95	361674	22.1			24.9	10078.1	75.14	307319	21.16	86543.3	2130.77	1911.11
BEL	Belgium	1993		356327	30450.3	282450	1024.85		4114.33	353120	21.32			25.04	10118.7	76.24	313677	21.86	89939.3	2090.61	1993.88
BEL	Belgium	1994		367826	31317.7	304425	1039.87		4179.72	374724	20.8			25.58	10155.9	77.34	323260	22.57	94336.3	2124.69	1957.39
BEL	Belgium	1995		376597	31968.8	357448	1057.43		4215.42	384044	21.23			25.64	10186.3	78.44	330658	23.27	98092.8	2152.07	1935.29
BEL	Belgium	1996		381574	32321.6	354873	1074.82		4218.82	404431	21.18			24.8	10208.3	79.54	335565	23.6	99564.2	2170.42	1799.66
BEL	Belgium	1997		396049	33496.9	309785	1096.89		4235.95	404458	21.85			26.18	10223.8	80.64	341587	23.93	101366	2231.57	1906.9
BEL	Belgium	1998		403819	34108.9	306268	1119.03		4269.42	411171	21.78			25.99	10237.3	81.74	348982	24.26	103576	2246.29	2051.6
BEL	Belgium	1999		418126	35255.8	301158	1144.57		4379.26	412817	22.17			26.65	10255.2	82.84	362778	24.59	107686	2271.48	2014.06
BEL	Belgium	2000		433666	36470.6	267796	1173.5		4374.14	417996	22.51			26.65	10282	83.94	367165	24.92	109004	2344.48	1922.47
BEL	Belgium	2001		438435	36739.4	271056	1201.26		4369.02	416836	22.39			26.28	10319	83.96	366823	25.32	110624	2353.46	2013.07
BEL	Belgium	2002		445918	37201.2	289821	1221.47		4363.9	400613	20.7			26.32	10364.9	83.99	366524	25.72	112240	2383.11	2148.81
BEL	Belgium	2003		450547	37392	354566	1240.52		4399.82	417168	20.49			26.32	10419	84.01	369629	26.12	114923	2383.42	2069.67
BEL	Belgium	2004		466636	38501.6	417300	1266.24		4488.64	419199	21.46			27.56	10480.1	84.04	377225	26.52	119039	2419.13	2139.42
BEL	Belgium	2005		477471	39146.1	424119	1296.04		4577.46	418694	22.15			27.72	10546.9	84.07	384827	26.92	123225	2424.5	2194.96
BEL	Belgium	2006		489657	39870.8	457264	1327.6		4666.28	415007	22.33			28.01	10619.5	84.43	393974	27.52	128416	2435.34	2277.5
BEL	Belgium	2007		507662	41035.1	534561	1366.19		4754.75	407862	23.29			28.74	10697.6	84.79	403155	28.12	133704	2470.22	2416.98
BEL	Belgium	2008		509930	40908	577025	1407.2		4796.82	420163	24.12			26.61	10778.8	85.16	408497	28.73	137813	2444.71	2337.34
BEL	Belgium	2009		499626	39781.8	518191	1436.61		4816.4	403517	22.78			24.44	10859.9	85.52	411899	29.33	141265	2373.75	2383.26
BEL	Belgium	2010		513937	40626.5	501915	1464.11		4906.77	434090	22.12			24.83	10938.7	85.88	421393	29.93	146860	2397.27	2251.07
BEL	Belgium	2011		522646	41120.1	522646	1496.53		4856.38	404275	23.01			24.41	10990.5	86.15	418377	30.32	147245	2438.8	2484.99
BEL	Belgium	2012		526509	41222.9	526174	1527.63		4892.83	387073	25.12			24.91	11044.2	86.41	422789	30.7	150210	2428.71	2625.42
BEL	Belgium	2013		528927	41205	552607	1553.25		4955	401099	24.85			25.06	11099.7	86.68	429499	31.09	154051	2407.01	2518.57
BEL	Belgium	2014		537276	41639.8	580353	1582.59		4988.89	379566	24.59			25.07	11157.2	86.94	433734	31.48	157050	2419.29	2723.14
BEL	Belgium	2015		548198	42260.8	484656	1613.52		5007.02	379566	24.38			24.81	11216.7	87.21	436662	31.87	159574	2448.07	2773.29
BEL	Belgium	2016		556482	42683.5	490742	1645.89		5015.7	379566	24.03			24.64	11273.5	87.72	439977	32.69	163963	2467.49	2806.96
BEL	Belgium	2017	1	567412	43297.8	509979	1678.28		5057.12	379566	24.19			24.74	11331.8	88.24	446240	33.51	169464	2487.08	2855.57
BEL	Belgium	2018	1	581314	44125	511109	1713.7		5114.33	385026	23.99			24.81	11391.8	88.76	453948	34.33	175575	2512.51	2872.3
BEL	Belgium	2019	1	592071	44699.6	508894	1750.84		5126.37	384192	24.08			24.58	11453.5	89.27	457631	35.16	180243	2538.57	2925.03
BEL	Belgium	2020	1	602982	45272.9	507201	1788.94		5134.27	385737	24.18			24.74	11516.8	89.79	461006	35.98	184731	2565.25	2997.88
BEL	Belgium	2021	1	613352	45752.1	505590	1825.65		5134.65	389225	23.89			24.66	11592.2	90.46	464480	37.22	191112	2592.79	3049.53
BEL	Belgium	2022	1	623568	46205.5	504346	1862.7		5130.05	394262	23.9			24.69	11669.6	91.13	467501	38.46	197302	2621.28	3085.13
BEL	Belgium	2023	1	633708	46639.1	503501	1899.04		5122.52	400577	23.75			24.66	11749.1	91.79	470196	39.7	203364	2650.82	3107.29
BEL	Belgium	2024	1	644044	47072.7	503165	1934.73		5114.93	407709	23.61			24.62	11830.8	92.46	472926	40.94	209405	2681.47	3121.67
BEL	Belgium	2025	1	654756	47519.1	503393	1969.81		5108.91	415296	23.47			24.56	11914.5	93.13	475793	42.18	215494	2713.35	3132.33
BEL	Belgium	2026	1	665655	47863.2	503937	2004.4		5101.78	422079	23.33			24.47	12025.8	93.79	478496	43.67	222795	2746.55	3148.9
BEL	Belgium	2027	1	677274	48241.7	505183	2039.69		5097.57	427693	23.37			24.57	12139.7	94.46	481516	45.15	230155	2781.24	3176.82
BEL	Belgium	2028	1	689520	48646.7	507104	2074.64		5095.71	432631	23.23			24.46	12256.3	95.13	484755	46.64	237664	2817.62	3210.57
BEL	Belgium	2029	1	702381	49075.8	509714	2109.42		5095.24	437001	23.1			24.35	12375.8	95.79	488073	48.12	245183	2855.9	3248.61
BEL	Belgium	2030	1	715879	49529.5	513060	2144.18		5095.57	440974	22.97			24.25	12498	96.46	491519	49.61	252791	2896.28	3289.08
BEL	Belgium	2031	1	732612	50264.9	518939	2178.91		5122.26	444863	22.82			24.14	12603	96.61	494862	50.39	258111	2938.89	3340.71
BEL	Belgium	2032	1	749863	51014.2	525482	2211.98		5148.92	451073	22.36			23.44	12710.4	96.77	498261	51.16	263419	2983.65	3373.94
BEL	Belgium	2033	1	767812	51788.3	532649	2245.57		5175.59	457797	22.18			23.32	12820	96.93	501670	51.94	268820	3030.27	3405.58
BEL	Belgium	2034	1	786409	52582.7	540315	2279.67		5202.32	465041	21.99			23.18	12932.2	97.09	505093	52.72	274266	3078.52	3435.24
BEL	Belgium	2035	1	805610	53393.2	548350	2314.37		5229.13	472666	21.81			23.04	13046.8	97.24	508481	53.49	279706	3128.13	3463.87
BEL	Belgium	2036	1	825985	54286.3	557061	2349.81		5261.53	480368	21.64			22.94	13156.8	97.35	512210	54.21	285228	3178.84	3496.86
BEL	Belgium	2037	1	846885	55190.4	565969	2385.21		5294.07	488441	21.35			22.66	13268.7	97.45	515907	54.93	290803	3230.68	3528.3
BEL	Belgium	2038	1	868438	56113	575192	2421.53		5326.78	496529	21.19			22.57	13382.6	97.55	519627	55.64	296382	3283.68	3561.8
BEL	Belgium	2039	1	890665	57054.4	584763	2458.71		5359.68	504747	21.01			22.46	13498.7	97.65	523373	56.36	302072	3337.9	3596.4
BEL	Belgium	2040	1	913600	58015.7	594723	2496.77		5392.79	513147	20.84			22.35	13616.9	97.76	527199	57.07	307767	3393.39	3631.73
BEL	Belgium	2041	1	937496	59029.5	605261	2536.06		5427.71	521851	20.7			22.26	13733	97.83	530993	57.71	313233	3450.2	3667.89
BEL	Belgium	2042	1	962057	60060.4	616159	2575.47		5462.87	531009	20.43			22.08	13850.9	97.89	534760	58.34	318704	3508.3	3702.17
BEL	Belgium	2043	1	987425	61116.2	627494	2616.24		5498.31	540429	20.3			22.01	13970.6	97.96	538614	58.97	324235	3567.64	3736.79
BEL	Belgium	2044	1	1.01359e+06	62195.2	639240	2658.26		5534.02	550166	20.15			21.91	14092	98.03	542500	59.61	329883	3628.18	3771.19
BEL	Belgium	2045	1	1040561	63296.7	651382	2701.58		5570.03	560186	20.01			21.81	14215.2	98.1	546420	60.24	335539	3689.86	3805.61
BEL	Belgium	2046	1	1.06813e+06	64417.3	663789	2746.37		5604.61	570425	19.88			21.74	14338	98.15	550092	60.84	340984	3752.62	3839.62
BEL	Belgium	2047	1	1.09651e+06	65560.4	676550	2792.48		5639.48	580752	19.74			21.68	14462.3	98.2	553797	61.44	346490	3816.47	3875.14
BEL	Belgium	2048	1	1.12574e+06	66727.3	689714	2840.11		5674.64	591290	19.62			21.61	14588.2	98.26	557590	62.04	352055	3881.41	3911.29
BEL	Belgium	2049	1	1.15585e+06	67918.1	703285	2889.26		5710.11	602066	19.5			21.53	14715.8	98.31	561361	62.64	357681	3947.44	3947.86
BEL	Belgium	2050	1	1.18686e+06	69133	717277	2939.97		5745.89	613088	19.39			21.46	14845	98.36	565166	63.23	363313	4014.56	3984.79
BEL	Belgium	2051	1	1.21887e+06	70395.8	731786	2991.84		5782.97	624377	19.23			21.39	14971.9	98.38	568929	63.63	367970	4082.77	4022.3
BEL	Belgium	2052	1	1251751	71679.4	746653	3044.8		5820.38	635986	19.07			21.26	15100.5	98.4	572725	64.03	372679	4152.05	4059.37
BEL	Belgium	2053	1	1.28555e+06	72985.3	761930	3099.24		5858.11	647832	18.94			21.21	15230.7	98.42	576555	64.43	377438	4222.33	4096.79
BEL	Belgium	2054	1	1320268	74312.9	777607	3155.16		5896.17	659931	18.81			21.16	15362.6	98.44	580419	64.83	382249	4293.59	4134.38
BEL	Belgium	2055	1	1355914	75661.3	793670	3212.62		5934.56	672277	18.69			21.1	15496.2	98.46	584317	65.23	387111	4365.75	4172.16
BEL	Belgium	2056	1	1.39307e+06	77082.5	810458	3271.44		5976.98	684844	18.55			21.07	15627.3	98.47	588553	65.53	391671	4438.77	4212.34
BEL	Belgium	2057	1	1.4308e+06	78503.9	827404	3328.78		6019.74	697914	18.21			20.89	15760	98.48	592824	65.83	396279	4512.66	4249.5
BEL	Belgium	2058	1	1.46962e+06	79951.9	844798	3388.37		6062.85	711016	18.12			20.92	15894.3	98.49	597130	66.13	400936	4587.42	4288.77
BEL	Belgium	2059	1	1509404	81419.9	862584	3449.27		6106.31	724395	17.98			20.87	16030.3	98.5	601472	66.42	405581	4663.05	4327.95
BEL	Belgium	2060	1	1.55022e+06	82909.5	880787	3511.73		6150.13	738000	17.85			20.84	16167.9	98.51	605849	66.72	410337	4739.56	4367.55
BEL	Belgium	2061		1.59175e+06	84471.8	899228	3576.12		6192.18	751839	17.75			20.82	16294	98.51	609992	66.94	414505	4816.97	4406.44
BEL	Belgium	2062		1.6339e+06	86035.5	917856	3638.91		6234.55	765757	17.42			20.66	16421.5	98.52	614228	67.15	418650	4895.27	4445.37
BEL	Belgium	2063		1.67727e+06	87631.6	937003	3704.45		6277.26	779705	17.37			20.7	16550.4	98.52	618436	67.37	422899	4974.46	4486.57
BEL	Belgium	2064		1.72171e+06	89250.8	956580	3771.42		6320.3	793970	17.24			20.66	16680.7	98.53	622739	67.59	427189	5054.56	4527.51
BEL	Belgium	2065		1.76729e+06	90896.1	976627	3840.29		6363.68	808470	17.14			20.64	16812.4	98.53	627013	67.8	431458	5135.56	4568.95
BEL	Belgium	2066		1.81292e+06	92606.5	996540	3911.3		6401.52	823219	17.06			20.62	16927.9	98.54	630806	67.98	435175	5217.48	4607.42
BEL	Belgium	2067		1.85931e+06	94327.1	1.01671e+06	3981.56		6439.66	837698	16.82			20.51	17044.4	98.54	634564	68.16	438927	5300.32	4648.57
BEL	Belgium	2068		1.90699e+06	96084	1.03743e+06	4054.66		6478.09	852247	16.78			20.54	17161.9	98.55	638416	68.35	442777	5384.1	4691.64
BEL	Belgium	2069		1.95579e+06	97867.1	1.05861e+06	4129.16		6516.81	867107	16.66			20.5	17280.4	98.55	642232	68.53	446597	5468.85	4734.47
BEL	Belgium	2070		2.00579e+06	99679.6	1.08028e+06	4205.49		6555.83	882192	16.57			20.49	17399.9	98.56	646143	68.71	450451	5554.58	4777.83
BEL	Belgium	2071		2.05547e+06	101533	1.10165e+06	4283.59		6588.08	897519	16.47			20.47	17505.4	98.56	649321	68.87	453721	5641.31	4817.33
BEL	Belgium	2072		2.10598e+06	103399	1.12333e+06	4361.13		6620.56	912405	16.28			20.43	17611.8	98.57	652589	69.02	456951	5729.06	4860.57
BEL	Belgium	2073		2.15792e+06	105308	1.14563e+06	4442.1		6653.27	927369	16.27			20.45	17719.1	98.57	655813	69.18	460273	5817.85	4905.8
BEL	Belgium	2074		2.21121e+06	107254	1.16853e+06	4525.72		6686.22	942674	16.23			20.41	17827.2	98.58	659128	69.34	463622	5907.69	4951.08
BEL	Belgium	2075		2266085	109247	1.19214e+06	4613.42		6719.42	958277	16.25			20.38	17936.3	98.58	662400	69.5	467000	5998.6	4997.24
BEL	Belgium	2076		2.32097e+06	111286	1215645	4706.07		6745.65	974255	16.3			20.32	18034.1	98.59	665054	69.64	469767	6090.62	5039.73
BEL	Belgium	2077		2376516	113330	1.23938e+06	4796.73		6772.06	989925	16.07			20.27	18132.8	98.59	667657	69.78	472554	6183.74	5084.41
BEL	Belgium	2078		2.43438e+06	115456	1.26421e+06	4896.37		6798.64	1.00557e+06	16.3			20.31	18232.2	98.6	670346	69.92	475361	6277.99	5133.64
BEL	Belgium	2079		2.49359e+06	117617	1.28965e+06	4998.36		6825.39	1.02189e+06	16.26			20.17	18332.5	98.6	672983	70.06	478187	6373.4	5180.74
BEL	Belgium	2080		2.55463e+06	119835	1.31593e+06	5105.59		6852.31	1.03847e+06	16.33			20.15	18433.6	98.61	675706	70.2	481032	6469.99	5229.24
BEL	Belgium	2081		2615573	122105	1.34209e+06	5216.98		6872.75	1055477	16.35			20.08	18522.6	98.61	677722	70.31	483223	6567.78	5273.56
BEL	Belgium	2082		2.67698e+06	124369	1.3684e+06	5324.78		6893.29	1.07212e+06	16.09			20.02	18612.3	98.62	679816	70.43	485494	6666.8	5319.77
BEL	Belgium	2083		2.74066e+06	126711	1.39578e+06	5440.92		6913.96	1.08862e+06	16.27			20.09	18702.8	98.62	681855	70.55	487780	6767.04	5370.66
BEL	Belgium	2084		2.80552e+06	129081	1.42371e+06	5557.92		6934.74	1.10573e+06	16.18			19.97	18793.9	98.62	683904	70.67	490078	6868.56	5419.29
BEL	Belgium	2085		2.87219e+06	131505	1.4525e+06	5679.79		6955.63	1.12299e+06	16.23			19.97	18885.8	98.63	686034	70.79	492389	6971.35	5469.7
BEL	Belgium	2086		2.93884e+06	134030	1.48125e+06	5804.74		6971.26	1.14064e+06	16.22			19.91	18960.1	98.63	687575	70.88	494123	7075.47	5516.45
BEL	Belgium	2087		3.00565e+06	136539	1.51004e+06	5923.88		6986.95	1.15792e+06	15.91			19.77	19034.8	98.63	689123	70.97	495864	7180.92	5564.2
BEL	Belgium	2088		3.07507e+06	139143	1.54011e+06	6053.2		7002.72	1.17494e+06	16.13			19.87	19110	98.63	690678	71.06	497613	7287.7	5617.79
BEL	Belgium	2089		3.14576e+06	141780	1.57082e+06	6183.55		7018.56	1.19265e+06	16.05			19.74	19185.7	98.63	692241	71.15	499371	7395.88	5668.74
BEL	Belgium	2090		3218733	144495	1.60268e+06	6321.57		7034.48	1.21051e+06	16.18			19.74	19261.8	98.63	693811	71.24	501136	7505.47	5722.24
BEL	Belgium	2091		3292963	147358	1.63521e+06	6465.08		7048.2	1.2289e+06	16.24			19.66	19323.3	98.63	695164	71.3	502537	7616.5	5773.96
BEL	Belgium	2092		3.36783e+06	150228	1.66807e+06	6605.34		7061.97	1.24741e+06	16.04			19.45	19385	98.63	696522	71.36	503942	7728.98	5824.91
BEL	Belgium	2093		3445923	153221	1.70257e+06	6759.09		7075.78	1265796	16.33			19.52	19447.1	98.63	697884	71.43	505423	7842.92	5881.6
BEL	Belgium	2094		3.52549e+06	156257	1.73787e+06	6914.75		7089.64	1.28504e+06	16.29			19.36	19509.5	98.62	699180	71.49	506838	7958.35	5935.05
BEL	Belgium	2095		3.60764e+06	159385	1.77452e+06	7079.34		7103.54	1.30447e+06	16.44			19.36	19572.3	98.62	700551	71.55	508258	8075.29	5991.04
BEL	Belgium	2096		3.69182e+06	162685	1.8123e+06	7250.33		7117	1.32448e+06	16.51			19.28	19622.7	98.62	701879	71.61	509648	8193.75	6046.38
BEL	Belgium	2097		3.77579e+06	165957	1.85008e+06	7411.68		7130.5	1.34483e+06	16.15			19.06	19673.4	98.62	703210	71.66	510972	8313.8	6097.92
BEL	Belgium	2098		3.86388e+06	169390	1.89001e+06	7591.43		7144.04	1.36472e+06	16.54			19.21	19724.3	98.62	704545	71.71	512299	8435.47	6158.21
BEL	Belgium	2099		3.95283e+06	172841	1.93059e+06	7767.91		7157.62	1.38572e+06	16.36			19.02	19775.5	98.62	705884	71.76	513631	8558.86	6212.67
BEL	Belgium	2100		4.04486e+06	176407	1.97291e+06	7955.35		7171.24	1.40664e+06	16.53			19.09	19826.9	98.62	707228	71.81	514967	8683.99	6271.66
BLZ	Belize	1980		332.56		193.75	0.77				21.54			35.8		21.62	0	1.61	0
BLZ	Belize	1981		336.33		207.78	0.81				23.57			30.92		22.37	0	2.16	0
BLZ	Belize	1982		335.96		184.07	0.83				21.44			26.33		23.11	0	2.71	0
BLZ	Belize	1983		328.76		188.79	0.84				17.99			30.47		23.86	0	3.26	0
BLZ	Belize	1984		335.25		209.41	0.85				19.34			38.55		24.61	0	3.81	0
BLZ	Belize	1985		338.64		197.82	0.86				16.54			33.49		25.35	0	4.36	0
BLZ	Belize	1986		354.02		192.04	0.87				16.6			39.69		26.28	0	4.82	0
BLZ	Belize	1987		392.02		233.63	0.89				20.43			41.66		27.2	0	5.28	0
BLZ	Belize	1988		430.39		270.56	0.95				24.41			41.6		28.12	0	5.75	0
BLZ	Belize	1989		486.38		318.46	1.02				26.04			41.93		29.04	0	6.21	0
BLZ	Belize	1990		542.04	5027.02	361.92	1.09		61.99	758.7	24.72			46.1	187.55	29.97	1857.84	6.68	414.093	469.71	1240.86
BLZ	Belize	1991		604.18	5498.31	430.97	1.19		63.51	937.74	27.44			43.39	191.14	32.1	2038.67	6.67	423.612	500.91	1138.22
BLZ	Belize	1992		677.04	6060.3	549.39	1.29		64.84	1116.78	26.08			15.12	194.32	34.23	2219.47	6.65	431.186	539.39	1067.2
BLZ	Belize	1993		719.53	6333.04	587.45	1.42		66.08	1295.82	28.36			16.89	197.63	36.36	2402.67	6.64	438.771	549.88	987.4
BLZ	Belize	1994		720.67	6215.57	556.74	1.48		67.47	1474.86	20.55			13.77	201.68	38.49	2596.92	6.63	447.326	535.96	861.53
BLZ	Belize	1995		725.31	6095.93	553.68	1.55		69.72	1653.9	21.71			13.85	206.96	40.63	2832.72	6.62	461.546	520.78	750.91
BLZ	Belize	1996		735.67	5989.16	666.72	1.61		72.71	1832.94	20.31			11.26	213.66	43.55	3166.52	6.57	477.705	508.72	658.39
BLZ	Belize	1997		761.74	5979.93	711.64	1.66		76.79	2011.98	19.94			9.48	221.57	46.48	3569.2	6.51	499.903	501.72	623.46
BLZ	Belize	1998		790.24	5969.94	750.13	1.71		81.03	2191.02	18.79			8.22	230.25	49.41	4003.69	6.46	523.454	495.36	631.35
BLZ	Belize	1999		859.61	6256.78	829.74	1.82		85.31	2370.06	24.59			9.08	238.98	52.34	4465.13	6.41	546.837	511.7	601.67
BLZ	Belize	2000		971.53	6833.18	941.14	1.99		89.51	2549.1	28.66			13	247.31	55.27	4947.22	6.35	568.389	547.15	591.83
BLZ	Belize	2001		1020.26	6957.64	1049.12	2.13		93.65	2657.48	25.14			8.74	255.07	58.57	5485.08	6.29	589.058	544.25	615.06
BLZ	Belize	2002		1072.5	7109.86	1045.79	2.24		97.77	2772.81	22.6			7.13	262.39	61.88	6050.01	6.22	608.129	546.47	619.63
BLZ	Belize	2003		1172.54	7569.93	1092.11	2.33		101.94	2991.39	18.92			7.74	269.43	65.18	6644.45	6.15	626.931	573.59	628.13
BLZ	Belize	2004		1227.04	7718.72	1169.13	2.41		106.28	3109.29	17.64			10.81	276.52	68.49	7279.12	6.08	646.182	577.42	631.63
BLZ	Belize	2005		1258.67	7714.55	1230.15	2.49		110.81	3177.36	18.52			13.59	283.8	71.79	7955.05	6.01	665.968	569.11	632.69
BLZ	Belize	2006		1316.34	7859.19	1302.71	2.59		114.82	3300.8	18.51			19.56	291.34	74.75	8582.8	6.03	692.365	574.26	635.68
BLZ	Belize	2007		1330.89	7741.66	1337.18	2.68		118.89	3331.82	18.8			18.68	299.03	77.7	9237.75	6.06	720.473	560.67	634.7
BLZ	Belize	2008		1373.87	7788.7	1549.89	2.85		123.02	3423.13	23.82			19.45	306.82	80.66	9922.79	6.08	747.962	555.11	635.83
BLZ	Belize	2009		1383.08	7645.75	1537.6	2.94		127.21	3442.67	19.16			13.65	314.65	83.61	10636	6.1	775.981	540.76	633.98
BLZ	Belize	2010		1429.88	7713	1513.13	2.99		131.44	3541.52	15.52			13.46	322.46	86.57	11378.8	6.12	804.413	544.06	634.92
BLZ	Belize	2011		1460.8	7739.29	1460.8	3.04		136.46	3606.58	15.5			13.68	328.32	84.23	11494	6.54	892.448	539.1	634.37
BLZ	Belize	2012		1503.72	7822.07	1662.99	3.08		141.48	3696.53	18.72			13.35	334.39	81.9	11587.2	6.96	984.701	539	634.52
BLZ	Belize	2013		1516.53	7743.02	1753.71	3.16		146.49	3723.31	19.55			13.56	340.68	79.57	11656.2	7.37	1079.63	526.41	632.25
BLZ	Belize	2014		1572.52	7878.1	1810.97	3.26		151.51	3839.96	19.99			12.94	347.2	77.24	11702.6	7.79	1180.26	528.75	632.96
BLZ	Belize	2015		1626.49	7992.81	1917.2	3.4		156.87	3839.96	20.4			13.76	353.96	74.91	11751.1	8.21	1287.9	527.03	655.03
BLZ	Belize	2016		1616.93	7867.02	1892.48	3.54		164.05	3839.96	20.47			13.69	357.51	73.07	11987.1	8.94	1466.61	501.87	646.88
BLZ	Belize	2017	1	1640.17	7898.22	2005.62	3.63		168.35	3839.96	20.72			12.72	361.21	71.22	11989.9	9.68	1629.63	496.16	654.08
BLZ	Belize	2018	1	1702.57	8111.78	2020.86	3.76		173.51	3966.67	20.78			14.18	365.09	69.38	12038.1	10.41	1806.24	499.51	654.02
BLZ	Belize	2019	1	1766.65	8324.87	2034.15	3.89		178.51	4074.09	21.1			15.09	369.13	67.54	12056.6	11.15	1990.39	503	658.02
BLZ	Belize	2020	1	1829.89	8525.37	2041	4.03		183.46	4233.3	21.24			15.21	373.35	65.69	12051.5	11.88	2179.5	505.31	660.74
BLZ	Belize	2021	1	1892.44	8812.78	2046.52	4.18		188.27	4401.73	21.05			15.25	373.52	64.28	12102	12.92	2432.45	507.51	661.57
BLZ	Belize	2022	1	1955.33	9097.32	2052.06	4.32		193.01	4569.66	21.14			15.71	373.86	62.86	12132.6	13.95	2692.49	509.6	662.7
BLZ	Belize	2023	1	2018.14	9376.58	2057.02	4.48		197.68	4738.8	21.06			15.79	374.38	61.44	12145.5	14.99	2963.22	511.63	663.57
BLZ	Belize	2024	1	2081.32	9652.12	2061.54	4.63		202.33	4907.06	20.97			15.86	375.08	60.03	12145.9	16.02	3241.33	513.63	664.61
BLZ	Belize	2025	1	2144.93	9923.69	2065.4	4.79		206.93	5074.32	20.89			15.94	375.96	58.61	12128.2	17.06	3530.23	515.64	665.72
BLZ	Belize	2026	1	2207.46	10293.3	2066.71	4.95		211.27	5239.29	20.81			15.96	373.03	57.92	12236.8	18.24	3853.56	517.73	666.44
BLZ	Belize	2027	1	2271.12	10666.4	2067.67	5.11		215.6	5397.06	20.87			16.33	370.36	57.24	12340.9	19.42	4186.95	519.89	668.15
BLZ	Belize	2028	1	2335.39	11039.7	2067.89	5.28		219.9	5552.1	20.79			16.35	367.97	56.55	12435.3	20.6	4529.94	522.14	669.83
BLZ	Belize	2029	1	2400.3	11412.5	2067.56	5.44		224.15	5701.97	20.71			16.36	365.84	55.87	12523.3	21.78	4881.99	524.5	671.69
BLZ	Belize	2030	1	2465.87	11784.1	2066.79	5.61		228.35	5845.71	20.63			16.36	363.98	55.18	12600.4	22.96	5242.92	526.98	673.74
BLZ	Belize	2031	1	2512.38	12019.1	2048.79	5.78		229.82	5979.07	20.54			16.38	363.6	56.01	12872.2	23.65	5435.24	529.84	669.82
BLZ	Belize	2032	1	2558.69	12247.4	2032.17	5.94		231.32	6062.12	20.28			16.11	363.4	56.84	13148.2	24.33	5628.02	532.71	672.57
BLZ	Belize	2033	1	2605.74	12472.8	2016.11	6.1		232.88	6144.12	20.18			16.15	363.39	57.67	13430.2	25.02	5826.66	535.71	675.63
BLZ	Belize	2034	1	2653.91	12696.8	2000.98	6.26		234.48	6227.35	20.07			16.18	363.58	58.5	13717.1	25.7	6026.14	538.89	678.82
BLZ	Belize	2035	1	2703.65	12920.8	1987.13	6.42		236.14	6312.73	19.97			16.22	363.97	59.32	14007.8	26.39	6231.73	542.31	682.13
BLZ	Belize	2036	1	2745.38	13157.4	1967.35	6.57		236.61	6401.25	19.87			16.26	362.94	60.11	14222.6	27.09	6409.76	546.1	682.64
BLZ	Belize	2037	1	2788.32	13394.4	1949.32	6.71		237.11	6469.59	19.7			16.31	362.1	60.9	14440	27.79	6589.29	550.16	686.01
BLZ	Belize	2038	1	2832.75	13632.8	1932.67	6.86		237.66	6540.29	19.6			16.34	361.44	61.7	14663.6	28.48	6768.56	554.49	689.47
BLZ	Belize	2039	1	2878.7	13872.1	1917.35	7		238.25	6613.95	19.49			16.37	360.96	62.49	14888.2	29.18	6952.14	559.07	692.92
BLZ	Belize	2040	1	2926.23	14112.1	1903.32	7.14		238.91	6690.64	19.38			16.39	360.68	63.28	15118.2	29.88	7138.63	563.9	696.39
BLZ	Belize	2041	1	2964.8	14363.5	1883.56	7.27		238.36	6770.4	19.29			16.4	359.04	64.04	15264.6	30.61	7296.2	569.04	696.93
BLZ	Belize	2042	1	3004.27	14613.9	1865.35	7.4		237.86	6828.17	19.1			16.4	357.58	64.8	15413.3	31.33	7452.15	574.38	700.36
BLZ	Belize	2043	1	3045.12	14865.4	1848.49	7.53		237.42	6887.51	19.01			16.41	356.32	65.57	15567.6	32.05	7609.31	579.96	703.93
BLZ	Belize	2044	1	3087.45	15117.8	1832.96	7.65		237.05	6949.57	18.91			16.41	355.24	66.33	15723.5	32.78	7770.5	585.78	707.52
BLZ	Belize	2045	1	3131.41	15371.3	1818.78	7.78		236.74	7014.51	18.81			16.4	354.35	67.1	15885.3	33.5	7930.79	591.84	711.15
BLZ	Belize	2046	1	3166.83	15638.6	1799.93	7.9		235.38	7082.64	18.72			16.39	352.23	67.89	15979.9	34.22	8054.7	598.24	712.08
BLZ	Belize	2047	1	3203.48	15906.7	1782.72	8.01		234.07	7130.39	18.6			16.33	350.31	68.68	16075.9	34.94	8178.41	604.87	715.72
BLZ	Belize	2048	1	3241.59	16176.1	1766.89	8.12		232.84	7180.54	18.5			16.3	348.57	69.48	16177.7	35.65	8300.75	611.76	719.42
BLZ	Belize	2049	1	3281.25	16447	1752.43	8.23		231.68	7233.54	18.4			16.27	347.02	70.27	16280.2	36.37	8426.2	618.92	723.14
BLZ	Belize	2050	1	3322.62	16719.5	1739.39	8.34		230.59	7289.55	18.3			16.23	345.67	71.07	16388	37.09	8552.58	626.35	726.89
BLZ	Belize	2051	1	3357.04	17016.3	1723.14	8.44		228.7	7348.82	18.17			16.19	343.16	71.71	16400.1	37.72	8626.56	634.14	728.43
BLZ	Belize	2052	1	3392.74	17314.3	1708.43	8.54		226.9	7391.71	18.02			16.03	340.84	72.36	16418.5	38.34	8699.35	642.19	732.18
BLZ	Belize	2053	1	3429.85	17614	1695	8.64		225.17	7436.97	17.9			15.98	338.71	73.01	16439.7	38.97	8774.87	650.51	735.97
BLZ	Belize	2054	1	3468.44	17915.1	1682.81	8.73		223.52	7484.91	17.78			15.93	336.76	73.65	16462.2	39.6	8851.39	659.1	739.77
BLZ	Belize	2055	1	3508.55	18217.2	1671.81	8.82		221.96	7535.6	17.66			15.87	335.01	74.3	16491.6	40.23	8929.45	667.96	743.59
BLZ	Belize	2056	1	3543.11	18550.2	1658.48	8.9		219.82	7589.16	17.53			15.84	332.23	74.89	16462.3	40.83	8975.25	677.14	745.65
BLZ	Belize	2057	1	3578.06	18880.8	1646.11	8.98		217.77	7629.88	17.2			15.57	329.64	75.49	16439.5	41.43	9022.21	686.57	749.26
BLZ	Belize	2058	1	3614.52	19214.2	1634.94	9.05		215.8	7671.03	17.11			15.56	327.22	76.08	16418.1	42.04	9072.23	696.26	753.16
BLZ	Belize	2059	1	3652.35	19549.3	1624.84	9.12		213.92	7715.05	16.96			15.49	324.97	76.67	16401.2	42.64	9121.55	706.23	757.02
BLZ	Belize	2060	1	3691.68	19886.5	1615.83	9.19		212.11	7761.58	16.83			15.44	322.9	77.27	16389.7	43.24	9171.64	716.48	760.92
BLZ	Belize	2061		3726.14	20245.7	1605.01	9.25		209.84	7810.87	16.72			15.41	320.13	77.78	16321.4	43.81	9193.09	727.06	763.29
BLZ	Belize	2062		3761.06	20604.3	1595.06	9.31		207.65	7849.07	16.41			15.19	317.51	78.3	16259	44.37	9213.43	737.93	767.01
BLZ	Belize	2063		3797.59	20968.1	1586.24	9.37		205.54	7887.8	16.34			15.18	315.03	78.82	16200.7	44.93	9234.91	749.07	771.02
BLZ	Belize	2064		3835.47	21335.5	1578.37	9.42		203.5	7929.57	16.2			15.11	312.7	79.33	16143.7	45.5	9259.25	760.51	774.98
BLZ	Belize	2065		3874.85	21707	1571.48	9.47		201.54	7973.77	16.09			15.06	310.5	79.85	16093	46.06	9282.93	772.24	778.96
BLZ	Belize	2066		3907.9	22084.7	1562.26	9.52		199.06	8020.65	15.99			15.01	307.79	80.3	15984.5	46.56	9268.23	784.32	781.12
BLZ	Belize	2067		3941.53	22463.4	1553.88	9.57		196.66	8053.63	15.77			14.95	305.21	80.74	15878.3	47.06	9254.82	796.68	784.98
BLZ	Belize	2068		3976.54	22847.3	1546.4	9.61		194.32	8087.43	15.71			14.94	302.74	81.19	15776.8	47.56	9241.86	809.34	789.05
BLZ	Belize	2069		4012.64	23234.8	1539.68	9.66		192.05	8123.75	15.58			14.87	300.4	81.64	15679	48.06	9229.92	822.3	793.05
BLZ	Belize	2070		4049.95	23626.1	1533.71	9.7		189.85	8161.94	15.47			14.83	298.17	82.09	15584.8	48.56	9219.12	835.55	797.08
BLZ	Belize	2071		4082.98	24031.4	1526.35	9.74		187.35	8202.21	15.36			14.78	295.53	82.5	15456.4	49.02	9183.9	849.16	799.86
BLZ	Belize	2072		4116.33	24436.4	1519.55	9.77		184.91	8233.14	15.13			14.6	293.01	82.92	15332.7	49.48	9149.35	863.07	803.77
BLZ	Belize	2073		4151.04	24846.9	1513.55	9.81		182.53	8264.37	15.1			14.6	290.6	83.34	15212.1	49.95	9117.37	877.28	807.93
BLZ	Belize	2074		4186.96	25261.9	1508.25	9.84		180.21	8298.03	15.04			14.52	288.3	83.75	15092.6	50.41	9084.39	891.81	812.06
BLZ	Belize	2075		4224.42	25683.1	1503.75	9.88		177.95	8333.79	15.03			14.46	286.11	84.17	14978.1	50.87	9052.32	906.66	816.27
BLZ	Belize	2076		4262.75	26149.6	1499.79	9.92		175.7	8372.29	15.06			14.38	283.55	84.58	14860.7	51.31	9015.17	921.84	820.34
BLZ	Belize	2077		4300.72	26612.2	1495.91	9.96		173.5	8412.12	14.7			13.76	281.1	84.98	14744	51.75	8978.62	937.36	824.14
BLZ	Belize	2078		4341.34	27089.3	1493.17	10		171.36	8450.82	14.89			13.83	278.76	85.39	14632.4	52.18	8941.56	953.2	828.64
BLZ	Belize	2079		4383.15	27571.5	1491.02	10.04		169.27	8494.42	14.81			13.63	276.52	85.8	14523.4	52.62	8906.99	969.39	832.81
BLZ	Belize	2080		4426.81	28062.9	1489.67	10.09		167.24	8539.96	14.83			13.56	274.39	86.2	14416.1	53.05	8872.08	985.93	837.13
BLZ	Belize	2081		4469.76	28590.2	1488.25	10.14		165.12	8588.72	14.83			13.49	271.94	86.56	14292.8	53.45	8825.66	1002.85	840.88
BLZ	Belize	2082		4512.1	29115.4	1486.79	10.18		163.05	8635.57	14.47			13.03	269.56	86.91	14170.7	53.85	8780.24	1020.14	844.69
BLZ	Belize	2083		4556.76	29657.2	1486.28	10.23		161.02	8680.76	14.61			13.13	267.26	87.26	14050.6	54.25	8735.33	1037.78	849.16
BLZ	Belize	2084		4602.14	30205.3	1486.11	10.27		159.03	8730.04	14.49			12.96	265.02	87.61	13932.6	54.65	8690.99	1055.8	853.29
BLZ	Belize	2085		4649.08	30765.1	1486.57	10.32		157.08	8780.25	14.5			12.94	262.85	87.96	13816.8	55.05	8647.25	1074.18	857.6
BLZ	Belize	2086		4696.35	31373.5	1487.25	10.38		155.13	8833	14.45			12.87	260.38	88.28	13694.9	55.42	8597.3	1092.95	861.66
BLZ	Belize	2087		4742.46	31978.6	1487.63	10.41		153.21	8885.87	14.04			12.26	257.96	88.6	13574.4	55.79	8547.59	1112.11	865.41
BLZ	Belize	2088		4791.19	32605.6	1488.96	10.46		151.32	8935.97	14.22			12.44	255.6	88.92	13455.4	56.17	8499.64	1131.64	870
BLZ	Belize	2089		4840.6	33241.8	1490.57	10.51		149.48	8990.61	14.1			12.24	253.29	89.24	13339.6	56.54	8451.6	1151.56	874.18
BLZ	Belize	2090		4892.03	33896.2	1492.89	10.57		147.66	9046.03	14.19			12.24	251.04	89.56	13224.4	56.91	8403.33	1171.87	878.66
BLZ	Belize	2091		4945.86	34607.9	1496.03	10.63		145.91	9104.79	14.2			12.13	248.58	89.85	13110	57.26	8354.81	1192.56	883.21
BLZ	Belize	2092		4998.99	35322	1498.93	10.68		144.19	9167.6	13.88			11.47	246.18	90.14	12997.3	57.61	8306.79	1213.69	887.11
BLZ	Belize	2093		5055.28	36065.9	1502.87	10.74		142.5	9228.45	14.12			11.63	243.81	90.43	12886.3	57.96	8259.3	1235.21	891.85
BLZ	Belize	2094		5112.37	36823	1507.07	10.81		140.84	9294.71	14.02			11.39	241.5	90.72	12777	58.32	8213.79	1257.15	896.08
BLZ	Belize	2095		5171.67	37603.7	1511.96	10.88		139.21	9361.85	14.12			11.4	239.23	91.01	12669.5	58.67	8167.45	1279.51	900.62
BLZ	Belize	2096		5231.61	38435.4	1517.06	10.96		137.55	9432.51	14.15			11.32	236.76	91.26	12552.8	59	8115.45	1302.32	904.83
BLZ	Belize	2097		5289.94	39266.8	1521.7	11.02		135.92	9503.73	13.75			10.88	234.33	91.51	12438	59.33	8064.13	1325.58	908.61
BLZ	Belize	2098		5352.08	40138.4	1527.5	11.1		134.32	9571.26	14.08			11.16	231.94	91.76	12325.2	59.66	8013.53	1349.25	913.52
BLZ	Belize	2099		5413.9	41019.7	1533.13	11.18		132.73	9645.27	13.86			10.89	229.57	92.02	12213.8	60	7963.8	1373.37	917.59
BLZ	Belize	2100		5478.11	41931.6	1539.43	11.27		131.17	9717.98	14			11.04	227.25	92.27	12103.1	60.33	7913.49	1397.91	922.22
BEN	Benin	1980		2405.69		1136.66	8.08				14.21			-6.35		6.32	0	0.27	0
BEN	Benin	1981		2645.15		933.25	7.99				14.96			-12.35		6.99	0	0.37	0
BEN	Benin	1982		2704.27		1272.77	8.24				27.05			5.29		7.66	0	0.47	0
BEN	Benin	1983		2586.7		1072.02	8.18				16.63			-0.49		8.33	0	0.57	0
BEN	Benin	1984		2791.82		1050.93	8.04				12.48			1.43		9	0	0.67	0
BEN	Benin	1985		3002.05		1010.25	7.82				8.75			-4.06		9.68	0	0.77	0
BEN	Benin	1986		3067.23	1533.26	1476.97	7.74		1448.44		12.84			-2.48	4404.5	10.19	14759.6	0.81	1173.24
BEN	Benin	1987		3021.22	1466.72	1826.06	7.68		1574.97		13.37			-2.76	4535.26	10.71	16867.9	0.85	1338.72
BEN	Benin	1988		3124.1	1472.01	1886.76	7.69		1701.51		15.09			-2.65	4672.84	11.22	19090.9	0.89	1514.34
BEN	Benin	1989		3034.93	1386.33	1864.19	7.61		1828.04		12.46			0.51	4820.02	11.74	21461.2	0.93	1700.08
BEN	Benin	1990		3307.35	1462.68	2385.9	7.57		1954.58	11866.5	12.62			6.7	4978.49	12.26	23963.2	0.97	1895.94	144.92	409.99
BEN	Benin	1991		3447.12	1473.86	2367.48	7.56		2022.65	12047.6	12.96			5.14	5149.5	12.71	25707.9	1.08	2184.46	146.86	438.01
BEN	Benin	1992		3549.07	1465.57	2678.23	7.58		2096.81	12344.9	13.42			3.36	5331.81	13.16	27594	1.19	2495.2	147.2	443.66
BEN	Benin	1993		3756.2	1497.74	2781.56	7.65		2177.72	12635.1	13.88			5.61	5521.76	13.61	29638.8	1.3	2831.04	150.91	473.46
BEN	Benin	1994		3832.09	1476.54	2118.42	7.81		2260.58	12909.8	16.24			10.06	5714.21	14.07	31806.4	1.41	3187.42	148.89	479.3
BEN	Benin	1995		4063.75	1515.07	3028.82	8.06		2343.96	13193.1	17.56			12.36	5905.55	14.52	34034.3	1.52	3562.82	152.56	495.54
BEN	Benin	1996		4239.48	1531.64	3259.44	8.27		2415.94	15362.8	16.34			14.03	6094.27	15.33	37036.4	1.6	3865.5	155.23	423.72
BEN	Benin	1997		4482.6	1571.17	3001.06	8.54		2488.76	15939.1	17.23			14.19	6281.64	16.13	40143.7	1.67	4156.23	158.93	439.44
BEN	Benin	1998		4660.15	1585.78	3222.19	8.84		2563.08	15722.8	17.28			12.75	6470.27	16.94	43418.6	1.75	4485.39	159.36	501.17
BEN	Benin	1999		4909.07	1621.9	3134.81	9.6		2639.95	16401.4	26.37			9.61	6664.1	17.75	46859.1	1.82	4804.71	160.93	479.97
BEN	Benin	2000		5196.74	1666.47	2845.77	10.3		2725.85	14161.9	24.55			9.86	6865.95	18.55	50564.5	1.9	5179.11	163.64	566.02
BEN	Benin	2001		5473.75	1703.02	2911.35	11.05		2811.74	15061	24.92			9.48	7076.73	19.39	54519.6	2.04	5735.95	164.76	576.64
BEN	Benin	2002		5727.98	1728.7	3127.33	11.65		2897.63	16156.2	22.13			10.69	7295.4	20.22	58590.1	2.17	6287.86	166.21	559.31
BEN	Benin	2003		5925.25	1734.7	3868.53	12.31		2983.53	17039.3	22.85			11.42	7520.56	21.06	62833.1	2.31	6891.95	165.79	545.6
BEN	Benin	2004		6187.72	1757.9	4364.31	12.86		3084.63	17789.3	20.84			13.4	7750	21.9	67553.4	2.44	7526.5	166.97	544.45
BEN	Benin	2005		6293.63	1735.97	4445.9	13.33		3186.61	17852	19.74			9.86	7982.22	22.73	72431.6	2.58	8221.45	164.23	551.59
BEN	Benin	2006		6542.04	1752.96	4811.78	13.74		3279.86	21064.5	18.58			9.17	8216.89	23.77	77962.3	2.82	9249.21	166.16	473.68
BEN	Benin	2007		6933.68	1805.62	5541.74	14.47		3374.02	22902.1	22.34			11.45	8454.79	24.81	83709.4	3.06	10324.5	170.15	458.09
BEN	Benin	2008		7272.73	1841.19	6727.41	15.12		3469.78	23410.8	20.93			9.59	8696.92	25.85	89693.8	3.3	11450.3	172.69	470.4
BEN	Benin	2009		7442.13	1831.88	6792.98	15.83		3568.19	24562.6	21.74			9.94	8944.71	26.89	95948.6	3.54	12631.4	171.08	454.91
BEN	Benin	2010		7599.18	1818.78	6600.17	16.65		3669.98	26095.4	23.3			9.71	9199.25	27.93	102503	3.78	13872.5	168.92	432.28
BEN	Benin	2011		7824.32	1826.86	7824.32	17.52		3771.59	26812.8	23.8			11.32	9429.89	27.7	104473	3.72	14030.3	168.16	431.35
BEN	Benin	2012		8201.18	1867.93	7624.8	18.21		3887.62	27775.4	25.79			11.77	9666.78	27.48	106832	3.67	14267.6	170.61	435.24
BEN	Benin	2013		8790.82	1953.07	8640.15	19.51		4007.59	29031	25.34			12.75	9910.11	27.26	109247	3.61	14467.4	175.38	446.08
BEN	Benin	2014		9349.2	2026.02	8786.81	21.01		4132.68	30624.7	25.05			14.01	10160.1	27.04	111748	3.56	14712.3	178.62	448.02
BEN	Benin	2015		9545.14	2017.5	7799.91	22.27		4264.77	30624.7	24.81			13.55	10416.8	26.82	114381	3.51	14969.3	175.35	456.6
BEN	Benin	2016		9923.59	2052.51	8394.29	23.37		4397.97	30624.7	24.26			11.3	10645.1	27.15	119405	3.56	15656.8	175.82	475.31
BEN	Benin	2017	1	10502.9	2125.39	9013.63	24.95		4535.79	30624.7	24.42			12.42	10880.2	27.48	124644	3.6	16328.8	178.47	505.23
BEN	Benin	2018	1	11090.9	2195.51	9251.91	26		4678.26	34690.9	24.26			13.78	11122.3	27.81	130102	3.65	17075.6	182.6	462.47
BEN	Benin	2019	1	11737.9	2272.64	9566.96	27.15		4833.46	36471.7	24.39			13.74	11371.7	28.14	136014	3.7	17883.8	186.59	463.34
BEN	Benin	2020	1	12448.9	2357.07	9920.09	28.38		4994.05	38914	24.43			13.94	11628.5	28.47	142181	3.75	18727.7	190.66	463.7
BEN	Benin	2021	1	13191.6	2456.3	10288.9	29.68		5154.76	41554.2	24.13			14.12	11824.5	29.4	151550	3.94	20309.8	194.8	463.04
BEN	Benin	2022	1	13983	2559.65	10688.6	31.09		5321.11	44264.4	24.13			14.42	12027.8	30.34	161442	4.14	22029.4	199.01	463.73
BEN	Benin	2023	1	14823.9	2666.82	11117	32.57		5493.25	47102	23.96			14.5	12238.7	31.27	171774	4.34	23840.7	203.3	464.89
BEN	Benin	2024	1	15719	2778.2	11574.4	34.15		5671.48	50072.2	23.81			14.58	12457.5	32.21	182678	4.53	25691.8	207.7	466.46
BEN	Benin	2025	1	16673.2	2894.12	12061.1	35.82		5855.85	53194.6	23.66			14.67	12684.3	33.14	194063	4.73	27698.2	212.22	468.26
BEN	Benin	2026	1	17676.3	3033.88	12564.3	37.59		6039.2	56526.5	23.53			14.78	12828	34.48	208232	5.13	30981.1	216.91	469.28
BEN	Benin	2027	1	18752	3180.69	13099.8	39.5		6229.49	60034.5	23.56			15.16	12980.5	35.82	223140	5.53	34449.1	221.75	470.54
BEN	Benin	2028	1	19900.8	3334.06	13666.7	41.52		6426.32	63781.6	23.43			15.3	13142.1	37.17	238866	5.92	38043.8	226.77	471.35
BEN	Benin	2029	1	21127.3	3494.11	14267	43.67		6629.21	67749.4	23.32			15.42	13312.9	38.51	255291	6.32	41896.6	231.98	471.92
BEN	Benin	2030	1	22436.9	3661.07	14903.7	45.96		6837.93	71928.2	23.21			15.56	13493.4	39.85	272492	6.72	45950.9	237.4	472.38
BEN	Benin	2031	1	23775	3823.5	15534.9	48.38		7027.66	76242.1	23.09			15.77	13690.7	40.83	286939	7.12	50036.9	243.04	471.61
BEN	Benin	2032	1	25199.1	3992.78	16210.2	50.9		7223.52	80613.7	22.81			15.84	13895.5	41.82	302088	7.52	54320.9	248.89	472.39
BEN	Benin	2033	1	26720.4	4170.05	16928.2	53.57		7425.74	85239.6	22.7			16.06	14108.1	42.8	317822	7.91	58737.6	254.95	473.45
BEN	Benin	2034	1	28344.4	4355.39	17689	56.38		7634.57	90160.6	22.58			16.28	14328.7	43.79	334318	8.31	63443.3	261.21	474.57
BEN	Benin	2035	1	30077.1	4548.95	18492.9	59.37		7850.27	95399	22.46			16.5	14557.6	44.77	351457	8.71	68375.9	267.66	475.72
BEN	Benin	2036	1	31815.2	4752.72	19268.5	62.52		8033.53	100994	22.34			16.74	14738.7	45.72	367293	9.16	73587.1	274.33	474.84
BEN	Benin	2037	1	33657.6	4964.47	20084.6	65.83		8222.56	106602	22.17			16.99	14927.1	46.67	383747	9.6	78936.6	281.17	475.7
BEN	Benin	2038	1	35615	5185.06	20942.2	69.3		8417.59	112552	22.05			17.22	15123.3	47.62	400846	10.05	84596.8	288.21	476.56
BEN	Benin	2039	1	37695.2	5414.83	21844.6	72.95		8618.84	118878	21.94			17.45	15327.4	48.56	418531	10.5	90497.8	295.46	477.38
BEN	Benin	2040	1	39907.1	5654.21	22795.8	76.8		8826.55	125599	21.82			17.68	15539.8	49.51	437002	10.95	96650.7	302.93	478.17
BEN	Benin	2041	1	42104	5906.18	23705.8	80.86		8992.74	132727	21.73			17.91	15695.8	50.41	453324	11.43	102787	310.65	476.94
BEN	Benin	2042	1	44425.1	6167.57	24666.2	85.08		9164.33	139770	21.54			18.15	15859.2	51.31	470222	11.91	109147	318.59	477.73
BEN	Benin	2043	1	46885.7	6439.73	25678.2	89.5		9341.51	147191	21.45			18.36	16030.2	52.21	487720	12.4	115835	326.76	478.65
BEN	Benin	2044	1	49494	6722.94	26744.1	94.15		9524.49	155041	21.35			18.59	16209.1	53.11	505846	12.88	122675	335.17	479.59
BEN	Benin	2045	1	52259.6	7017.59	27867	99.02		9713.46	163349	21.26			18.81	16396.2	54.01	524624	13.36	129772	343.83	480.55
BEN	Benin	2046	1	55002.7	7328.62	28942.9	104.14		9859.89	172151	21.17			18.99	16524.5	54.84	540716	13.86	136658	352.76	479.53
BEN	Benin	2047	1	57897.8	7651.47	30078.5	109.48		10011.4	180854	21.06			19.21	16660.3	55.68	557437	14.36	143764	361.92	480.39
BEN	Benin	2048	1	60955.8	7986.71	31271.3	115.05		10168.3	190032	20.97			19.39	16804	56.51	574608	14.86	151100	371.35	481.26
BEN	Benin	2049	1	64187	8334.75	32525.2	120.88		10330.5	199719	20.88			19.56	16955.9	57.34	592351	15.36	158677	381.04	482.11
BEN	Benin	2050	1	67602.2	8696.01	33844.3	126.97		10498.4	209943	20.8			19.73	17116.2	58.18	610796	15.86	166504	391.01	482.97
BEN	Benin	2051	1	70965.8	9074.87	35101.1	133.32		10620.2	220728	20.66			19.86	17217.7	58.93	625850	16.38	173959	401.28	481.86
BEN	Benin	2052	1	74499.6	9466.74	36425	139.9		10746.4	231304	20.54			20.02	17326.9	59.68	641348	16.9	181615	411.8	482.66
BEN	Benin	2053	1	78214.2	9872.04	37811.6	146.72		10877.2	242394	20.42			20.13	17444	60.43	657309	17.42	189481	422.62	483.47
BEN	Benin	2054	1	82119.6	10291.1	39264.8	153.8		11012.7	254031	20.31			20.23	17569.2	61.18	673755	17.94	197567	433.73	484.3
BEN	Benin	2055	1	86227.2	10724.2	40788.9	161.15		11153	266247	20.19			20.34	17703	61.92	690594	18.46	205885	445.13	485.13
BEN	Benin	2056	1	90267	11175.4	42244.2	168.76		11249	279078	20.04			20.37	17784	62.62	704412	19	213731	456.86	484.2
BEN	Benin	2057	1	94465.9	11636.8	43761.6	176.43		11349.2	291648	19.71			20.42	17873.4	63.32	718629	19.54	221763	468.87	484.8
BEN	Benin	2058	1	98866.9	12112.5	45350.7	184.36		11453.7	304690	19.6			20.41	17971.4	64.02	733263	20.08	229989	481.2	485.62
BEN	Benin	2059	1	103474	12601.9	47011.6	192.51		11562.7	318343	19.44			20.42	18078.4	64.71	748221	20.62	238422	493.84	486.4
BEN	Benin	2060	1	108299	13105.2	48749.7	200.92		11676.4	332615	19.28			20.41	18194.8	65.41	763753	21.16	247072	506.81	487.2
BEN	Benin	2061		112985	13627.3	50387.7	209.6		11739.5	347540	19.15			20.35	18254.8	66.06	775511	21.72	254982	520.14	486.13
BEN	Benin	2062		117835	14159	52094.6	218.27		11806.5	361964	18.81			20.3	18323.6	66.71	787610	22.28	263048	533.79	486.73
BEN	Benin	2063		122903	14705.4	53880.8	227.22		11877.5	376864	18.71			20.21	18401.4	67.36	800068	22.83	271163	547.77	487.57
BEN	Benin	2064		128188	15265.3	55743.9	236.37		11952.7	392411	18.54			20.13	18488.7	68.01	812904	23.39	279574	562.11	488.36
BEN	Benin	2065		133705	15839.1	57691	245.76		12032.3	408600	18.39			20.03	18585.8	68.66	826137	23.95	288173	576.81	489.18
BEN	Benin	2066		138998	16433.1	59505.7	255.41		12058.1	425473	18.24			19.9	18623.3	69.26	835143	24.5	295423	591.91	488.07
BEN	Benin	2067		144463	17036.9	61398	265.05		12087.4	441580	17.96			19.77	18669.5	69.86	844422	25.05	302788	607.36	488.72
BEN	Benin	2068		150147	17655	63372.3	274.93		12120.2	458178	17.85			19.61	18724.7	70.45	853868	25.6	310277	623.18	489.55
BEN	Benin	2069		156046	18285.5	65424.7	284.97		12156.8	475420	17.67			19.46	18789.4	71.05	863739	26.16	318021	639.38	490.32
BEN	Benin	2070		162174	18928.5	67561.5	295.18		12197.2	493288	17.5			19.29	18863.9	71.65	873928	26.71	325787	655.98	491.11
BEN	Benin	2071		168009	19594.7	69542.5	305.57		12186.4	511819	17.33			19.11	18878.2	72.2	879858	27.25	332079	673.03	490.09
BEN	Benin	2072		174004	20269	71603.4	315.89		12178.7	529366	17.05			18.91	18901.3	72.75	886001	27.8	338568	690.44	490.73
BEN	Benin	2073		180219	20957.2	73750.1	326.45		12174.2	547358	16.96			18.71	18933.6	73.3	892369	28.34	345017	708.26	491.57
BEN	Benin	2074		186656	21658.1	75982.3	337.21		12173	565986	16.84			18.5	18975.3	73.86	899095	28.88	351555	726.51	492.39
BEN	Benin	2075		193346	22373.5	78312.7	348.3		12175.1	585258	16.78			18.29	19026.9	74.41	905948	29.43	358313	745.18	493.27
BEN	Benin	2076		199833	23135.6	80535.8	359.81		12138.9	605258	16.76			18.08	19017.5	74.93	909564	29.97	363801	764.33	492.81
BEN	Benin	2077		206453	23902.6	82828.3	371.05		12105.7	624558	16.43			17.79	19017.1	75.45	913377	30.5	369225	783.9	493.39
BEN	Benin	2078		213375	24692.6	85247.9	382.97		12075.8	644213	16.56			17.59	19025.8	75.97	917399	31.04	374833	803.91	494.45
BEN	Benin	2079		220522	25495.2	87756.4	395.07		12049.1	664750	16.44			17.32	19044.1	76.49	921638	31.58	380512	824.39	495.26
BEN	Benin	2080		227941	26313.9	90376.6	407.56		12025.8	685931	16.41			17.09	19072.3	77.01	926108	32.12	386269	845.34	496.16
BEN	Benin	2081		235109	27184	92877.5	420.38		11967.7	707888	16.36			16.89	19042.4	77.48	927259	32.63	390507	866.82	495.75
BEN	Benin	2082		242373	28056.7	95440.4	432.73		11912.2	728998	15.98			16.55	19020.1	77.95	928557	33.14	394771	888.76	496.27
BEN	Benin	2083		249923	28952.8	98131.9	445.69		11859.3	750342	16.06			16.41	19005.6	78.42	930008	33.65	399066	911.18	497.25
BEN	Benin	2084		257663	29860	100904	458.65		11809	772508	15.89			16.17	18998.9	78.89	931616	34.16	403397	934.12	497.99
BEN	Benin	2085		265656	30783.9	103788	471.94		11761.4	795203	15.84			15.99	19000.4	79.36	933387	34.67	407769	957.57	498.85
BEN	Benin	2086		273380	31757.1	106553	485.45		11685.4	818605	15.74			15.82	18953.6	79.79	932374	35.15	410740	981.58	498.58
BEN	Benin	2087		281159	32729.9	109372	498.27		11611.6	841108	15.34			15.48	18913.6	80.22	931485	35.63	413722	1006.09	499.07
BEN	Benin	2088		289245	33730.3	112339	511.84		11540.3	863716	15.46			15.41	18880.4	80.65	930723	36.11	416719	1031.12	500.08
BEN	Benin	2089		297511	34742.6	115391	525.4		11471.2	887199	15.31			15.17	18854.2	81.08	930089	36.59	419733	1056.72	500.83
BEN	Benin	2090		306063	35777.6	118579	539.51		11404.6	911178	15.34			15.03	18835	81.51	929586	37.08	422881	1082.87	501.76
BEN	Benin	2091		314349	36869.8	121658	554.03		11312.8	935956	15.32			14.86	18771.9	81.9	926518	37.52	424456	1109.63	501.65
BEN	Benin	2092		322711	37966.2	124813	568.03		11223.2	959845	15.03			14.48	18714.7	82.3	923673	37.97	426147	1136.95	502.23
BEN	Benin	2093		331415	39097.1	128140	583.05		11135.9	983900	15.22			14.43	18663.5	82.7	920936	38.42	427840	1164.82	503.3
BEN	Benin	2094		340290	40241.5	131554	598.08		11050.6	1.00893e+06	15.09			14.18	18618.4	83.09	918199	38.87	429539	1193.3	504.04
BEN	Benin	2095		349444	41410.9	135111	613.73		10967.5	1.03442e+06	15.14			14.08	18579.3	83.49	915681	39.32	431244	1222.35	504.96
BEN	Benin	2096		358228	42632.6	138517	629.79		10859.7	1.06068e+06	15.14			13.93	18500.5	83.85	910588	39.73	431457	1252.04	504.8
BEN	Benin	2097		366965	43847.1	141965	644.73		10754	1085739	14.72			13.6	18426.8	84.22	905699	40.14	431664	1282.33	505.23
BEN	Benin	2098		376099	45106.4	145633	661.07		10650.2	1110588	14.99			13.69	18358.2	84.58	900797	40.55	431867	1313.25	506.38
BEN	Benin	2099		385304	46370.9	149363	676.85		10548.5	1.13657e+06	14.74			13.41	18294.7	84.95	896097	40.96	432067	1344.88	507.01
BEN	Benin	2100		394815	47667.9	153283	693.37		10448.8	1.16271e+06	14.83			13.41	18236.2	85.31	891384	41.37	432265	1377.23	507.99
BTN	Bhutan	1980		175.75		86.22	1.3				31.17			2.14		18	0	1.81	0
BTN	Bhutan	1981		200.19		93.11	1.29				32.77			10.12		18.68	0	1.94	0
BTN	Bhutan	1982		207.03		95.84	1.29				35.1			9.99		19.35	0	2.07	0
BTN	Bhutan	1983		230.44		105.85	1.3				38.69			8.6		20.02	0	2.2	0
BTN	Bhutan	1984		240.77		107.29	1.31				36.28			5.75		20.7	0	2.33	0
BTN	Bhutan	1985		250.91		108.93	1.34				43.15			9.8		21.37	0	2.46	0
BTN	Bhutan	1986		280.35		132.93	1.37				40.57			10.81		22.08	0	2.57	0
BTN	Bhutan	1987		360.8		198.21	1.42				35.62			12.62		22.79	0	2.69	0
BTN	Bhutan	1988		378.79		212.45	1.48				38.16			12.57		23.51	0	2.8	0
BTN	Bhutan	1989		406.94		214.16	1.53				35.13			14.91		24.22	0	2.91	0
BTN	Bhutan	1990		451.21	2353.62	249.18	1.58		212.23	399.82	30.98			15.95	530.8	24.93	5290.89	3.02	640.935	147.31	2124.76
BTN	Bhutan	1991		449.37	2327.21	205.03	1.63		212.57	544.61	32.32			18.63	534.64	25.7	5463.05	3.39	720.612	145.25	1522.7
BTN	Bhutan	1992		470.04	2434.79	194.47	1.72		211.58	689.4	40.36			18.8	534.53	26.47	5600.52	3.76	795.541	150.08	1225.37
BTN	Bhutan	1993		479.38	2492.17	198.65	1.84		210.04	834.19	45.23			16.9	532.59	27.25	5723.59	4.13	867.465	150.96	1028.1
BTN	Bhutan	1994		503.11	2618.94	244.99	1.95		209.01	978.98	45.47			18.97	531.91	28.02	5856.46	4.5	940.545	156.05	914.21
BTN	Bhutan	1995		538.7	2789.92	290.67	2.07		209.19	1123.77	43.08			19.03	534.63	28.8	6024.67	4.88	1020.85	164.31	833.82
BTN	Bhutan	1996		568.68	2907.97	306.05	2.19		213.37	1268.56	42.57			19.68	541.47	30.1	6422.44	5.09	1086.05	168.58	749.87
BTN	Bhutan	1997		599.24	3007.35	328.95	2.28		219.52	1413.35	38			19.39	551.71	31.4	6892.93	5.31	1165.65	171.86	712.29
BTN	Bhutan	1998		634.68	3113.73	337.2	2.38		227.23	1558.14	37.53			21.49	564.38	32.7	7430.42	5.53	1256.58	174.87	728.5
BTN	Bhutan	1999		685.36	3283.74	350.12	2.54		235.93	1702.93	43.38			19.93	577.89	34.01	8023.98	5.74	1354.24	180.98	680
BTN	Bhutan	2000		732.87	3433.4	392.94	2.76		245.16	1847.72	50.45			29.75	591.01	35.31	8656.6	5.96	1461.15	184.78	620.26
BTN	Bhutan	2001		793	3637.35	430.14	3.06		254.97	2001.64	59.73			39.15	603.64	36.76	9372.7	5.89	1501.77	187.99	638.22
BTN	Bhutan	2002		878.07	3946.6	461.6	3.42		265.42	2219.72	60.91			34.79	616.03	38.22	10144.4	5.81	1542.09	195.94	636.22
BTN	Bhutan	2003		945.36	4169.12	521.4	3.77		276.21	2392.47	59.3			33.64	627.84	39.67	10957.3	5.74	1585.45	199.17	634.11
BTN	Bhutan	2004		1001.11	4339.14	530.54	4.18		285.08	2535.68	63.31			31.9	638.81	41.12	11722.5	5.66	1613.55	200.09	631.95
BTN	Bhutan	2005		1072.41	4577.02	659.87	4.49		293.94	2719.06	52.06			25.85	648.74	42.57	12513	5.59	1643.12	205.42	629.43
BTN	Bhutan	2006		1145.87	4826.09	781.52	4.75		302.81	2908.15	46.4			41.77	657.4	43.42	13148	5.71	1729.05	211.39	626.73
BTN	Bhutan	2007		1351.27	5627.27	1164.16	4.9		311.68	3437.84	32.19			27.01	664.87	44.26	13795	5.82	1813.98	242.1	622.77
BTN	Bhutan	2008		1415.7	5836.45	1168.26	5.2		318.31	3604.25	41.79			33.75	671.61	45.1	14355.8	5.94	1890.76	245.62	619.91
BTN	Bhutan	2009		1509.95	6163.35	1124.3	5.58		325.04	3847.87	46.18			28.23	678.33	45.94	14932.3	6.06	1969.74	252.77	616.68
BTN	Bhutan	2010		1687.08	6814.3	1395.73	6.28		321.1	4306.32	61.19			33.42	685.5	46.79	15024.3	6.18	1984.4	275.07	612.82
BTN	Bhutan	2011		1820.21	7245.99	1820.21	7.14		320.39	4651.36	68.02			38.37	695.53	46.26	14821.2	6.32	2024.86	286.11	609.19
BTN	Bhutan	2012		1912.52	7498.65	1816.97	8.01		315.27	4890.84	67.61			27.53	706.18	45.74	14420.4	6.45	2033.49	293.83	605.72
BTN	Bhutan	2013		1953.5	7538.67	1697.47	8.44		325.2	4997.2	62.91			27.8	717.48	45.21	14702.3	6.59	2143.07	289.29	602.44
BTN	Bhutan	2014		2065.74	7840.9	2008.48	9.03		323.97	5288.69	59.61			27.83	729.46	44.69	14478.2	6.73	2180.32	300.73	598.7
BTN	Bhutan	2015		2203	8218.93	2087.28	9.68		341.99	5288.69	57.5			28.16	742.15	44.16	15102.3	6.87	2349.47	302.22	642.27
BTN	Bhutan	2016		2379.72	8729.12	2256.41	10.41		356.73	5288.69	55.58			28.64	754.83	44.35	15821	7.22	2575.59	309.94	699.4
BTN	Bhutan	2017	1	2489.88	8973.4	2649.27	11.06		364.55	5288.69	55.05			29.42	768.27	44.55	16240.7	7.57	2759.64	313.55	733.44
BTN	Bhutan	2018	1	2676.38	9469.91	2835.22	11.73		371.96	6575.82	53.75			28.16	782.52	44.74	16641.5	7.93	2949.64	327.47	614.38
BTN	Bhutan	2019	1	2881.33	10002.2	3090.34	12.47		380.09	6955.85	53.65			29.53	797.62	44.93	17077.4	8.28	3147.15	341.11	623.53
BTN	Bhutan	2020	1	3103.97	10563.3	3370.46	13.26		388.17	7468.06	53.36			30.01	813.6	45.12	17514.2	8.63	3349.91	355.17	630.94
BTN	Bhutan	2021	1	3333.69	11146.1	3664.71	14.09		395.3	8030.55	52.39			30.4	828.12	46.07	18211.5	9.23	3648.62	369.54	634.85
BTN	Bhutan	2022	1	3578.25	11745.2	3984.47	14.98		402.57	8614.59	52.09			30.74	843.54	47.02	18928.8	9.84	3961.29	384.21	639.94
BTN	Bhutan	2023	1	3837.03	12354.8	4329.29	15.92		409.81	9238.36	51.49			31.04	859.91	47.97	19658.6	10.44	4278.42	399.24	644.3
BTN	Bhutan	2024	1	4109.68	12970.5	4699.53	16.92		416.79	9897.58	50.95			31.29	877.29	48.92	20389.4	11.04	4601.36	414.7	648.18
BTN	Bhutan	2025	1	4396.61	13590.1	5096.73	17.98		423.44	10587.8	50.43			31.5	895.75	49.87	21117	11.64	4928.84	430.65	651.94
BTN	Bhutan	2026	1	4700.34	14299.1	5524.81	19.1		429.94	11302.9	49.92			31.53	910.15	51.41	22103.2	12.44	5348.45	447.17	656.27
BTN	Bhutan	2027	1	5021.1	15022	5984.65	20.29		436.06	12045.3	49.75			32.2	925.47	52.96	23093.7	13.23	5769.07	464.3	660.77
BTN	Bhutan	2028	1	5358.92	15755.3	6478.13	21.54		441.86	12812.5	49.27			32.3	941.77	54.51	24085.8	14.03	6199.3	482.06	665.38
BTN	Bhutan	2029	1	5715.73	16500.6	7009.44	22.87		447.48	13601.3	48.8			32.38	959.1	56.06	25085.7	14.82	6631.65	500.5	670.32
BTN	Bhutan	2030	1	6092.72	17257.2	7581.9	24.26		452.92	14413.4	48.35			32.48	977.54	57.6	26088.2	15.62	7074.61	519.66	675.41
BTN	Bhutan	2031	1	6515.06	18287.3	8230.86	25.72		460.68	15241.1	47.84			32.39	986.42	58.71	27046.5	16.18	7453.8	539.55	683.48
BTN	Bhutan	2032	1	6968.72	19372	8940.84	27.25		468.86	16169.8	47.25			34.18	996.03	59.83	28051.9	16.75	7853.4	560.21	689.27
BTN	Bhutan	2033	1	7456.81	20515	9718.05	28.88		477.47	17162.4	46.8			34.27	1006.41	60.94	29097	17.32	8269.78	581.64	695.13
BTN	Bhutan	2034	1	7981.7	21717.8	10567.8	30.6		486.55	18224.9	46.33			34.39	1017.59	62.05	30190.4	17.88	8699.51	603.83	700.96
BTN	Bhutan	2035	1	8546.04	22981.5	11495.6	32.42		496.13	19361	45.85			34.5	1029.63	63.16	31335.6	18.45	9153.6	626.76	706.78
BTN	Bhutan	2036	1	9110.85	24313.5	12444.9	34.35		502.95	20574.9	45.34			34.4	1037.54	64.23	32304.5	19.08	9596.29	650.47	708.81
BTN	Bhutan	2037	1	9712	25703	13475.9	36.36		510.13	21771.3	44.69			34.28	1046.21	65.3	33311.5	19.72	10059.8	674.9	714.38
BTN	Bhutan	2038	1	10353.4	27154.8	14593.3	38.47		517.7	23035.8	44.17			34.12	1055.67	66.37	34359.7	20.35	10535.2	700.12	720.13
BTN	Bhutan	2039	1	11037.9	28670.7	15805.9	40.68		525.69	24375.8	43.63			33.98	1065.97	67.44	35452.5	20.99	11034.2	726.16	725.96
BTN	Bhutan	2040	1	11769.2	30252.9	17123.7	43		534.13	25796.7	43.08			33.83	1077.15	68.51	36593.2	21.62	11547.9	753.05	731.87
BTN	Bhutan	2041	1	12479.4	31889.7	18441.7	45.43		538.6	27304.2	42.58			33.54	1083.52	69.54	37454.2	22.29	12005.4	780.87	732.91
BTN	Bhutan	2042	1	13228.2	33583.7	19868.5	47.92		543.33	28739.7	41.84			33.16	1090.6	70.56	38337.4	22.96	12474.9	809.55	738.52
[truncated: 18,934 more rows]
