# Supplementary material for: Impacts of RCEP’s trade barrier reductions on China’s agricultural trade: A GTAP simulation
Source: PLoS One. 2025 Jul 10;20(7):e0328060. doi: 10.1371/journal.pone.0328060 (PMC12244828; doi:10.1371/journal.pone.0328060)
Supplement: S7 File — (XLSX) [file pone.0328060.s007.xlsx]

## Sheet: Sheet1
Country/Region	GDP	Investment	Population	Skilled Labor	Unskilled Labor
China	36.3636	34.7074	3.51486	33.9286	1.69492
New Zealand	13.8994	12.9608	4.80665	9.15273	12.3214
Australia	18.75	12.9704	7.4192	13.9924	8.33334
Southeast Asia	24.3794	21.1612	2.78126	21.2798	11.1798
Japan	9.0909	4.8385	-0.609726	11.5385	1.58731
South Korea	14.2857	17.2799	0.215626	8.33334	3.84616
Other Countries	11.7741	16.1504	5.24526	11.5674	8.17058
Total	128.543	120.069	19.8583	109.793	43.2873
